# Supplementary material for: Bis(creatininium) tetra­chlorido­cadmate(II)
Source: Acta Crystallogr Sect E Struct Rep Online. 2009 Jul 18;65(Pt 8):m930–1. doi: 10.1107/S1600536809026944 (PMC2977141; doi:10.1107/S1600536809026944)
Supplement: Supplementary file 1 [file e-65-0m930-sup1.cif]

##############################################################################
###                                                                        ###
###        Electronic paper (Acta Crystallographica Section E)             ###
###                                                                        ###
##############################################################################
#                                                                            #
# This CIF contains the data in a paper accepted for publication in Acta     #
# Crystallographica Section E. It conforms to the requirements of Notes      #
# for Authors for Section E, and has been peer reviewed under the auspices   #
# of the IUCr Commission on Journals.                                        #
#                                                                            #
# Full details of the Crystallographic Information File format               #
# are given in the paper "The Crystallographic Information File (CIF):       #
# a New Standard Archive File for Crystallography" by S. R. Hall, F. H.      #
# Allen and I. D. Brown [Acta Cryst. (1991), A47, 655-685].                  #
#                                                                            #
# The current version of the core CIF dictionary is obtainable from          #
# ftp://ftp.iucr.org/pub/cif_core.dic. The current version number is 2.4.    #
#                                                                            #
# Software is freely available for graphical display of the structure(s) in  #
# this CIF.  For information consult the CIF home page http://www.iucr.org/  #
# cif/home.html                                                              #
#                                                                            #
# This file may be used for bona fide research purposes within the           #
# scientific community so long as proper attribution is given to the journal # 
# article from which it was obtained.                                        #
#                                                                            #
##############################################################################
                                             
data_global
_audit_creation_method     'from SHELXL-97 with Word-Perfect Macro PRPKAPPA'
_journal_date_recd_electronic     2009-06-22
_journal_date_accepted     2009-07-09
_journal_name_full     'Acta Crystallographica, Section E'
_journal_year     2009
_journal_volume     65
_journal_issue      8
_journal_page_first     m930
_journal_page_last     m931
_journal_paper_category     QM
_journal_coeditor_code     BT2978
_publ_contact_author_name     'Dr Sihem Boufas'
_publ_contact_author_address
;
Universit\'e 20 Aout 1955
Skikda
Algeria
;
_publ_contact_author_email     boufas_sihem@yahoo.fr
_publ_contact_author_fax     '01334-483808'
_publ_contact_author_phone     '01334-463839'
_publ_section_title
;
Bis(creatininium) tetrachloridocadmate(II)
;
loop_
    _publ_author_name
    _publ_author_address
    'Boufas, Sihem'
;
Universit\'e 20 Aout 1955
Skikda
Algeria
;
    'Mouas, Toma-Nardjes'
;
Universit\'e Mentouri
Constantine
Algeria
;
    'B\'enard-Rocherull\'e, Patricia'
;
UMR 6226 CNRS Sciences Chimiques de Rennes
Universit\'e Rennes 1
Rennes
France
;
data_I
_chemical_name_systematic
;
;
_chemical_name_common     ?
_chemical_formula_moiety     '2(C4 H8 N3 O1 +), Cd Cl4 2-'
_chemical_formula_sum     'C8 H16 Cd Cl4 N6 O2'
_chemical_formula_iupac     '(C4 H8 N3 O)2 [Cd Cl4]'
_chemical_formula_weight     482.48
_chemical_melting_point     ?
_symmetry_cell_setting     triclinic
_symmetry_space_group_name_H-M     'P -1'
_symmetry_space_group_name_Hall     '-P 1'
loop_
    _symmetry_equiv_pos_as_xyz
    'x, y, z'
    '-x, -y, -z'
_cell_length_a     7.5203(4)
_cell_length_b     7.6761(3)
_cell_length_c     15.0757(7)
_cell_angle_alpha     79.476(2)
_cell_angle_beta     85.438(5)
_cell_angle_gamma     83.214(3)
_cell_volume     848.14(7)
_cell_formula_units_Z     2
_cell_measurement_reflns_used     8132
_cell_measurement_theta_min     2.71
_cell_measurement_theta_max     27.43
_cell_measurement_temperature     100.0(10)
_exptl_crystal_description     plates
_exptl_crystal_colour     colourless
_exptl_crystal_size_max     0.25
_exptl_crystal_size_mid     0.15
_exptl_crystal_size_min     0.1
_exptl_crystal_density_diffrn     1.889
_exptl_crystal_density_meas     ?
_exptl_crystal_density_method     'not measured'
_exptl_crystal_F_000     476
_exptl_absorpt_coefficient_mu     1.928
_exptl_absorpt_correction_type     multi-scan
_exptl_absorpt_process_details     '(SADABS; Sheldrick,1996)'
_exptl_absorpt_correction_T_min     0.6443
_exptl_absorpt_correction_T_max     0.8306
_exptl_special_details
;
;
_diffrn_ambient_temperature     100.0(10)
_diffrn_radiation_type     MoK\a
_diffrn_radiation_wavelength     0.71073
_diffrn_radiation_source     'fine-focus sealed X-ray tube'
_diffrn_radiation_monochromator     graphite
_diffrn_measurement_device_type     'Nonius KappaCCD'
_diffrn_measurement_method     '\f scans, and \w scans with \k offsets'
_diffrn_reflns_number     10950
_diffrn_reflns_av_R_equivalents     0.064
_diffrn_reflns_av_sigmaI/netI     0.0848
_diffrn_reflns_theta_min     2.71
_diffrn_reflns_theta_max     27.44
_diffrn_reflns_theta_full     27.44
_diffrn_measured_fraction_theta_max     0.992
_diffrn_measured_fraction_theta_full     0.992
_diffrn_reflns_limit_h_min     -9
_diffrn_reflns_limit_h_max     9
_diffrn_reflns_limit_k_min     -9
_diffrn_reflns_limit_k_max     9
_diffrn_reflns_limit_l_min     -19
_diffrn_reflns_limit_l_max     19
_diffrn_standards_decay_%     0
_reflns_number_total     3843
_reflns_number_gt     3711
_reflns_threshold_expression     I>2\s(I)
_refine_ls_structure_factor_coef     Fsqd
_refine_ls_matrix_type     full
_refine_ls_R_factor_all     0.0204
_refine_ls_R_factor_gt     0.0194
_refine_ls_wR_factor_gt     0.0468
_refine_ls_wR_factor_ref     0.0475
_refine_ls_goodness_of_fit_ref     1.114
_refine_ls_restrained_S_all     1.114
_refine_ls_number_reflns     3843
_refine_ls_number_parameters     216
_refine_ls_number_restraints     0
_refine_ls_hydrogen_treatment     mixed
_refine_ls_weighting_scheme     calc
_refine_ls_weighting_details
         'calc w=1/[\s^2^(Fo^2^)+(0.0154P)^2^+0.4426P] where P=(Fo^2^+2Fc^2^)/3'
_atom_sites_solution_hydrogens     geom
_atom_sites_solution_primary     direct
_atom_sites_solution_secondary     difmap
_refine_ls_shift/su_max     0.002
_refine_ls_shift/su_mean     0
_refine_diff_density_max     0.773
_refine_diff_density_min     -0.544
_refine_ls_extinction_method     'SHELXL97 (Sheldrick, 2008)'
_refine_ls_extinction_coef     0.08(2)
_refine_ls_extinction_expression
                                  'Fc^*^=kFc[1+0.001xFc^2^\l^3^/sin(2\q)]^-1/4^'
loop_
    _atom_type_symbol
    _atom_type_description
    _atom_type_scat_dispersion_real
    _atom_type_scat_dispersion_imag
    _atom_type_scat_source
    'C' 'C' 0.0033 0.0000
                         'International Tables Vol C Tables 4.2.6.8 and 6.1.1.4'
    'H' 'H' 0.0000 0.0000
                         'International Tables Vol C Tables 4.2.6.8 and 6.1.1.4'
    'N' 'N' 0.0061 0.0000
                         'International Tables Vol C Tables 4.2.6.8 and 6.1.1.4'
    'O' 'O' 0.0106 0.0000
                         'International Tables Vol C Tables 4.2.6.8 and 6.1.1.4'
_computing_data_collection     'COLLECT (Nonius, 2002)'
_computing_cell_refinement     'DENZO and SCALEPACK (Otwinowski & Minor, 1997)'
_computing_data_reduction     'DENZO and SCALEPACK (Otwinowski & Minor, 1997)'
_computing_structure_solution     'SIR92 (Altomare <i>et al.</i>,  1993)'
_computing_structure_refinement     'SHELXL97 (Sheldrick, 2008)'
_computing_molecular_graphics
           'ORTEP-3 (Farrugia, 1997) and  Mercury (Macrae <i>et al.</i>,  2006)'
_computing_publication_material
                             'WinGX (Farrugia, 1999) and PARST (Nardelli, 1995)'
loop_
    _atom_site_type_symbol
    _atom_site_label
    _atom_site_fract_x
    _atom_site_fract_y
    _atom_site_fract_z
    _atom_site_U_iso_or_equiv
    _atom_site_adp_type
    _atom_site_calc_flag
    _atom_site_refinement_flags
    _atom_site_occupancy
    _atom_site_disorder_assembly
    _atom_site_disorder_group
    Cd Cd1 0.066723(15) 0.225860(16) 0.280951(8) 0.01066(5) Uani d . 1 . .
    Cl Cl1 -0.04670(6) 0.54257(6) 0.24433(3) 0.01616(9) Uani d . 1 . .
    Cl Cl2 0.36325(5) 0.13754(7) 0.34349(3) 0.01814(10) Uani d . 1 . .
    Cl Cl3 0.14704(6) 0.17937(6) 0.11755(3) 0.01524(9) Uani d . 1 . .
    Cl Cl4 -0.15980(5) 0.01360(6) 0.32005(3) 0.01418(9) Uani d . 1 . .
    O O1 -0.01715(17) 0.28215(19) 0.45064(9) 0.0176(3) Uani d . 1 . .
    N N4 -0.3242(2) 0.2622(2) 0.47014(11) 0.0130(3) Uani d . 1 . .
    N N5 -0.38183(19) 0.3218(2) 0.60861(10) 0.0134(3) Uani d . 1 . .
    N N6 -0.6224(2) 0.2535(2) 0.53371(12) 0.0179(3) Uani d . 1 . .
    C C5 -0.1579(2) 0.2895(2) 0.49571(12) 0.0127(3) Uani d . 1 . .
    C C6 -0.4526(2) 0.2762(2) 0.53994(12) 0.0126(3) Uani d . 1 . .
    C C7 -0.1888(2) 0.3305(3) 0.59036(12) 0.0144(4) Uani d . 1 . .
    H H7A -0.1208 0.2427 0.633 0.017 Uiso calc R 1 . .
    H H7B -0.1565 0.4481 0.5929 0.017 Uiso calc R 1 . .
    C C8 -0.4703(3) 0.3343(3) 0.69777(13) 0.0213(4) Uani d . 1 . .
    H H8A -0.4273 0.4292 0.7208 0.026 Uiso calc R 1 . .
    H H8B -0.444 0.2239 0.7383 0.026 Uiso calc R 1 . .
    H H8C -0.5976 0.358 0.6926 0.026 Uiso calc R 1 . .
    O O2 0.40943(18) 0.36919(18) -0.10195(9) 0.0191(3) Uani d . 1 . .
    N N1 0.2474(2) 0.5415(2) -0.00578(11) 0.0139(3) Uani d . 1 . .
    C C1 0.3552(2) 0.5126(2) -0.08243(12) 0.0138(3) Uani d . 1 . .
    C C2 0.3922(2) 0.6952(2) -0.13185(12) 0.0127(3) Uani d . 1 . .
    H H2A 0.52 0.7038 -0.1423 0.015 Uiso calc R 1 . .
    H H2B 0.3364 0.7239 -0.1893 0.015 Uiso calc R 1 . .
    N N2 0.1430(2) 0.7800(2) 0.07081(11) 0.0176(3) Uani d . 1 . .
    N N3 0.3113(2) 0.8115(2) -0.06971(10) 0.0129(3) Uani d . 1 . .
    C C3 0.2295(2) 0.7185(2) 0.00098(12) 0.0130(3) Uani d . 1 . .
    C C4 0.3227(3) 1.0033(2) -0.08903(13) 0.0166(4) Uani d . 1 . .
    H H4A 0.2574 1.0553 -0.1413 0.02 Uiso calc R 1 . .
    H H4B 0.4461 1.0256 -0.1004 0.02 Uiso calc R 1 . .
    H H4C 0.2722 1.0551 -0.0381 0.02 Uiso calc R 1 . .
    H H4 -0.340(3) 0.224(3) 0.4298(17) 0.017(6) Uiso d . 1 . .
    H H66 -0.689(4) 0.238(3) 0.5785(19) 0.032(7) Uiso d . 1 . .
    H H6 -0.653(4) 0.215(4) 0.486(2) 0.038(8) Uiso d . 1 . .
    H H1 0.212(3) 0.462(3) 0.0292(17) 0.024(6) Uiso d . 1 . .
    H H22 0.092(3) 0.704(3) 0.1156(17) 0.024(6) Uiso d . 1 . .
    H H2 0.142(3) 0.884(4) 0.0753(18) 0.030(7) Uiso d . 1 . .
loop_
    _atom_site_aniso_label
    _atom_site_aniso_U_11
    _atom_site_aniso_U_22
    _atom_site_aniso_U_33
    _atom_site_aniso_U_12
    _atom_site_aniso_U_13
    _atom_site_aniso_U_23
    Cd1 0.00992(7) 0.01213(8) 0.01001(7) -0.00125(5) -0.00016(5) -0.00229(5)
    Cl1 0.0200(2) 0.0126(2) 0.0151(2) 0.00070(16) -0.00008(16) -0.00248(16)
    Cl2 0.01099(18) 0.0271(3) 0.0158(2) 0.00115(16) -0.00235(15) -0.00372(18)
    Cl3 0.0220(2) 0.0142(2) 0.0106(2) -0.00484(16) 0.00282(16) -0.00459(16)
    Cl4 0.01278(18) 0.0140(2) 0.0155(2) -0.00334(15) 0.00140(15) -0.00161(16)
    O1 0.0146(6) 0.0226(7) 0.0159(7) -0.0034(5) 0.0043(5) -0.0055(5)
    N4 0.0150(7) 0.0162(8) 0.0090(8) -0.0040(6) 0.0002(6) -0.0044(6)
    N5 0.0122(7) 0.0171(8) 0.0110(7) -0.0009(6) 0.0017(5) -0.0042(6)
    N6 0.0132(7) 0.0249(9) 0.0151(8) -0.0055(6) -0.0003(6) -0.0005(7)
    C5 0.0147(8) 0.0111(9) 0.0121(9) -0.0020(6) 0.0001(6) -0.0013(7)
    C6 0.0144(8) 0.0101(8) 0.0120(8) -0.0014(6) 0.0008(6) 0.0009(7)
    C7 0.0130(8) 0.0181(9) 0.0129(9) -0.0014(6) 0.0001(6) -0.0052(7)
    C8 0.0223(9) 0.0278(11) 0.0132(9) -0.0003(8) 0.0066(7) -0.0072(8)
    O2 0.0242(7) 0.0130(7) 0.0206(7) 0.0005(5) -0.0015(5) -0.0059(5)
    N1 0.0178(7) 0.0111(8) 0.0125(8) -0.0033(6) 0.0006(6) -0.0009(6)
    C1 0.0137(8) 0.0155(9) 0.0130(9) -0.0013(6) -0.0040(7) -0.0032(7)
    C2 0.0148(8) 0.0135(9) 0.0102(8) -0.0009(6) 0.0008(6) -0.0039(7)
    N2 0.0241(8) 0.0143(9) 0.0143(8) -0.0038(6) 0.0052(6) -0.0039(7)
    N3 0.0170(7) 0.0105(8) 0.0116(7) -0.0018(6) 0.0014(6) -0.0034(6)
    C3 0.0140(8) 0.0125(9) 0.0129(9) -0.0022(6) -0.0019(6) -0.0021(7)
    C4 0.0226(9) 0.0115(9) 0.0158(9) -0.0026(7) 0.0017(7) -0.0031(7)
_geom_special_details
;
All e.s.d.'s (except the e.s.d. in the dihedral angle between two l.s. planes)
are estimated using the full covariance matrix. The cell e.s.d.'s are taken
into account individually in the estimation of e.s.d.'s in distances, angles
and torsion angles; correlations between e.s.d.'s in cell parameters are only
used when they are defined by crystal symmetry. An approximate (isotropic)
treatment of cell e.s.d.'s is used for estimating e.s.d.'s involving l.s.
planes.
;
loop_
    _geom_bond_atom_site_label_1
    _geom_bond_atom_site_label_2
    _geom_bond_site_symmetry_2
    _geom_bond_distance
    _geom_bond_publ_flag
    Cd1 Cl1 . 2.4571(5) yes
    Cd1 Cl4 . 2.4596(4) yes
    Cd1 Cl2 . 2.4627(4) yes
    Cd1 Cl3 . 2.5678(4) yes
    Cd1 O1 . 2.6854(13) yes
    O1 C5 . 1.213(2) ?
    N4 C6 . 1.380(2) .
    N4 C5 . 1.387(2) ?
    N4 H4 . 0.75(2) ?
    N5 C6 . 1.319(2) .
    N5 C7 . 1.463(2) ?
    N5 C8 . 1.466(2) ?
    N6 C6 . 1.322(2) .
    N6 H66 . 0.81(3) ?
    N6 H6 . 0.87(3) ?
    C5 C7 . 1.511(2) ?
    C7 H7A . 0.97 ?
    C7 H7B . 0.97 ?
    C8 H8A . 0.96 ?
    C8 H8B . 0.96 ?
    C8 H8C . 0.96 ?
    O2 C1 . 1.208(2) ?
    N1 C3 . 1.371(2) .
    N1 C1 . 1.394(2) ?
    N1 H1 . 0.79(3) ?
    C1 C2 . 1.508(3) ?
    C2 N3 . 1.460(2) ?
    C2 H2A . 0.97 ?
    C2 H2B . 0.97 ?
    N2 C3 . 1.325(2) .
    N2 H22 . 0.90(3) ?
    N2 H2 . 0.81(3) ?
    N3 C3 . 1.321(2) .
    N3 C4 . 1.459(2) ?
    C4 H4A . 0.96 ?
    C4 H4B . 0.96 ?
    C4 H4C . 0.96 ?
loop_
    _geom_angle_atom_site_label_1
    _geom_angle_atom_site_label_2
    _geom_angle_atom_site_label_3
    _geom_angle_site_symmetry_1
    _geom_angle_site_symmetry_3
    _geom_angle
    _geom_angle_publ_flag
    Cl1 Cd1 Cl4 . . 116.512(15) yes
    Cl1 Cd1 Cl2 . . 120.122(17) yes
    Cl4 Cd1 Cl2 . . 117.621(16) yes
    Cl1 Cd1 Cl3 . . 96.649(15) yes
    Cl4 Cd1 Cl3 . . 98.074(15) yes
    Cl2 Cd1 Cl3 . . 99.319(15) yes
    Cl1 Cd1 O1 . . 82.18(3) yes
    Cl4 Cd1 O1 . . 82.85(3) yes
    Cl2 Cd1 O1 . . 80.95(3) yes
    Cl3 Cd1 O1 . . 178.75(3) yes
    C5 O1 Cd1 . . 132.55(13) ?
    C6 N4 C5 . . 110.28(15) ?
    C6 N4 H4 . . 122.8(18) ?
    C5 N4 H4 . . 125.3(18) ?
    C6 N5 C7 . . 110.56(14) ?
    C6 N5 C8 . . 126.70(15) ?
    C7 N5 C8 . . 122.02(15) ?
    C6 N6 H66 . . 120.4(19) ?
    C6 N6 H6 . . 119.0(19) ?
    H66 N6 H6 . . 117(3) ?
    O1 C5 N4 . . 126.58(18) ?
    O1 C5 C7 . . 127.43(17) ?
    N4 C5 C7 . . 105.99(14) ?
    N5 C6 N6 . . 126.98(17) ?
    N5 C6 N4 . . 110.34(15) ?
    N6 C6 N4 . . 122.61(17) ?
    N5 C7 C5 . . 102.69(14) ?
    N5 C7 H7A . . 111.2 ?
    C5 C7 H7A . . 111.2 ?
    N5 C7 H7B . . 111.2 ?
    C5 C7 H7B . . 111.2 ?
    H7A C7 H7B . . 109.1 ?
    N5 C8 H8A . . 109.5 ?
    N5 C8 H8B . . 109.5 ?
    H8A C8 H8B . . 109.5 ?
    N5 C8 H8C . . 109.5 ?
    H8A C8 H8C . . 109.5 ?
    H8B C8 H8C . . 109.5 ?
    C3 N1 C1 . . 110.39(15) ?
    C3 N1 H1 . . 127.6(18) ?
    C1 N1 H1 . . 121.8(18) ?
    O2 C1 N1 . . 125.86(18) ?
    O2 C1 C2 . . 128.57(17) ?
    N1 C1 C2 . . 105.55(15) ?
    N3 C2 C1 . . 102.80(14) ?
    N3 C2 H2A . . 111.2 ?
    C1 C2 H2A . . 111.2 ?
    N3 C2 H2B . . 111.2 ?
    C1 C2 H2B . . 111.2 ?
    H2A C2 H2B . . 109.1 ?
    C3 N2 H22 . . 119.4(15) ?
    C3 N2 H2 . . 120.6(19) ?
    H22 N2 H2 . . 120(2) ?
    C3 N3 C4 . . 127.85(15) ?
    C3 N3 C2 . . 110.50(15) ?
    C4 N3 C2 . . 121.64(15) ?
    N3 C3 N2 . . 127.02(17) ?
    N3 C3 N1 . . 110.42(15) ?
    N2 C3 N1 . . 122.56(17) ?
    N3 C4 H4A . . 109.5 ?
    N3 C4 H4B . . 109.5 ?
    H4A C4 H4B . . 109.5 ?
    N3 C4 H4C . . 109.5 ?
    H4A C4 H4C . . 109.5 ?
    H4B C4 H4C . . 109.5 ?
loop_
    _geom_torsion_atom_site_label_1
    _geom_torsion_atom_site_label_2
    _geom_torsion_atom_site_label_3
    _geom_torsion_atom_site_label_4
    _geom_torsion_site_symmetry_1
    _geom_torsion_site_symmetry_2
    _geom_torsion_site_symmetry_3
    _geom_torsion_site_symmetry_4
    _geom_torsion
    _geom_torsion_publ_flag
    Cl1 Cd1 O1 C5 . . . . 79.99(16) ?
    Cl4 Cd1 O1 C5 . . . . -38.13(16) ?
    Cl2 Cd1 O1 C5 . . . . -157.67(17) ?
    Cd1 O1 C5 N4 . . . . 2.7(3) ?
    Cd1 O1 C5 C7 . . . . -177.09(13) .
    C6 N4 C5 O1 . . . . 178.19(18) .
    C6 N4 C5 C7 . . . . -2.0(2) ?
    C7 N5 C6 N6 . . . . 179.08(18) .
    C8 N5 C6 N6 . . . . 8.7(3) ?
    C7 N5 C6 N4 . . . . -3.8(2) ?
    C8 N5 C6 N4 . . . . -174.16(17) ?
    C5 N4 C6 N5 . . . . 3.7(2) ?
    C5 N4 C6 N6 . . . . -179.05(17) ?
    C6 N5 C7 C5 . . . . 2.43(19) ?
    C8 N5 C7 C5 . . . . 173.30(16) ?
    O1 C5 C7 N5 . . . . 179.62(18) ?
    N4 C5 C7 N5 . . . . -0.20(19) ?
    C3 N1 C1 O2 . . . . 172.47(17) ?
    C3 N1 C1 C2 . . . . -5.74(19) ?
    O2 C1 C2 N3 . . . . -172.51(18) ?
    N1 C1 C2 N3 . . . . 5.63(18) ?
    C1 C2 N3 C3 . . . . -3.83(19) ?
    C1 C2 N3 C4 . . . . 177.23(15) .
    C4 N3 C3 N2 . . . . -1.6(3) ?
    C2 N3 C3 N2 . . . . 179.59(18) .
    C4 N3 C3 N1 . . . . 179.35(16) .
    C2 N3 C3 N1 . . . . 0.5(2) ?
    C1 N1 C3 N3 . . . . 3.5(2) ?
    C1 N1 C3 N2 . . . . -175.66(17) .
loop_
    _geom_hbond_atom_site_label_D
    _geom_hbond_atom_site_label_H
    _geom_hbond_atom_site_label_A
    _geom_hbond_site_symmetry_A
    _geom_hbond_distance_DH
    _geom_hbond_distance_HA
    _geom_hbond_distance_DA
    _geom_hbond_angle_DHA
    _geom_hbond_publ_flag
    N1 H1 Cl3 1_555 0.79(2) 2.41(2) 3.1840(16) 168(2) yes
    N2 H2 Cl3 1_565 0.80(3) 2.48(3) 3.273(2) 170(3) yes
    N4 H4 Cl4 1_555 0.75(2) 2.70(2) 3.2967(17) 139(2) yes
    N6 H6 Cl2 1_455 0.88(3) 2.32(3) 3.1673(18) 161(3) yes
    N2 H22 Cl1 1_555 0.90(2) 2.34(2) 3.2368(18) 171(2) yes
    N6 H66 Cl4 2_456 0.81(3) 2.55(3) 3.2117(17) 140(2) yes
