# Supplementary material for: Bis(creatininium) tetra­chlorido­cadmate(II)
Source: Acta Crystallogr Sect E Struct Rep Online. 2009 Jul 18;65(Pt 8):m930–1. doi: 10.1107/S1600536809026944 (PMC2977141; doi:10.1107/S1600536809026944)
Supplement: Supplementary file 2 [file e-65-0m930-Isup2.hkl]

#
# h,k,l, Fc-squared, Fo-squared, sigma(Fo-squared) and status flag
#
data_I
_shelx_title ' import in P -1'
_shelx_refln_list_code          4
_shelx_F_calc_maximum      192.77
_exptl_crystal_F_000       476.00
_reflns_d_resolution_high  0.7712
 
loop_
 _symmetry_equiv_pos_as_xyz
 'x, y, z'
 '-x, -y, -z'
 
_cell_length_a     7.5203
_cell_length_b     7.6761
_cell_length_c    15.0757
_cell_angle_alpha  79.476
_cell_angle_beta   85.438
_cell_angle_gamma  83.214
 
_shelx_F_squared_multiplier     1.000
 
loop_
 _refln_index_h
 _refln_index_k
 _refln_index_l
 _refln_F_squared_calc
 _refln_F_squared_meas
 _refln_F_squared_sigma
 _refln_observed_status
   1   0   0     5381.06     4824.74    162.50 o
   2   0   0     1280.55     1318.15     19.18 o
   3   0   0     1122.88     1224.44     19.11 o
   4   0   0     4014.54     4111.21     68.36 o
   5   0   0        1.05        5.08      1.78 o
   6   0   0       11.56       18.23      2.84 o
   7   0   0     1404.35     1389.93     31.43 o
   8   0   0      712.69      717.95     19.75 o
   9   0   0     1978.87     1955.59     38.86 o
  -9   1   0      204.91      196.88      8.72 o
  -8   1   0       12.58       17.83      2.91 o
  -7   1   0       16.30       19.28      3.31 o
  -6   1   0     3753.25     3729.20     65.26 o
  -5   1   0      317.87      288.42     16.54 o
  -4   1   0      916.12      940.16     15.07 o
  -3   1   0     3830.91     3862.46     46.94 o
  -2   1   0      406.66      408.85      5.73 o
  -1   1   0      345.23      393.47      4.54 o
   0   1   0        7.58       -0.46      1.89 o
   1   1   0       33.79       20.67      1.74 o
   2   1   0     8063.16     7943.54    130.04 o
   3   1   0    12529.40    12331.11    178.69 o
   4   1   0    10985.81    10473.77    170.36 o
   5   1   0     2008.30     2027.19     35.81 o
   6   1   0      206.69      183.35      7.37 o
   7   1   0      136.05      138.22      6.68 o
   8   1   0       14.10       20.14      3.46 o
   9   1   0        8.07        6.83      2.75 o
  -9   2   0      612.86      611.54     16.67 o
  -8   2   0      103.93      116.33      6.44 o
  -7   2   0      760.84      778.35     18.09 o
  -6   2   0     2047.66     2103.04     39.32 o
  -5   2   0       65.74       65.71      3.13 o
  -4   2   0      675.79      657.88     10.71 o
  -3   2   0       11.93       22.37      3.10 o
  -2   2   0     2027.09     2063.07     27.81 o
  -1   2   0      385.69      445.10      6.04 o
   0   2   0    16021.71    15380.93    212.86 o
   1   2   0     8473.14     8022.28    134.68 o
   2   2   0     2985.05     2854.16     44.41 o
   3   2   0     2137.84     2077.10     42.36 o
   4   2   0      428.66      436.82     11.61 o
   5   2   0     1197.10     1125.91     21.88 o
   6   2   0      298.41      293.98     10.64 o
   7   2   0     1361.20     1341.59     37.88 o
   8   2   0      999.49      947.26     29.93 o
   9   2   0        7.33       12.52      3.08 o
  -8   3   0      135.91      136.28      7.73 o
  -7   3   0      965.10     1021.64     22.72 o
  -6   3   0       29.46       39.91      3.39 o
  -5   3   0       18.38       28.65      3.84 o
  -4   3   0      552.70      610.27     11.37 o
  -3   3   0     3991.90     4043.48     58.39 o
  -2   3   0     4910.10     4835.80     68.91 o
  -1   3   0     2209.48     2145.92     45.10 o
   0   3   0      852.44      805.63     23.31 o
   1   3   0     2964.01     3048.67     61.94 o
   2   3   0     1900.89     1896.37     40.79 o
   3   3   0        8.83       14.20      2.37 o
   4   3   0     2281.88     2143.01     54.32 o
   5   3   0     3355.77     3356.58     66.95 o
   6   3   0      872.95      853.76     23.58 o
   7   3   0      627.59      675.55     22.80 o
   8   3   0        2.03        7.19      3.22 o
   9   3   0      137.78      139.85      9.92 o
  -8   4   0     1763.74     1856.17     38.21 o
  -7   4   0     1070.68     1097.76     29.50 o
  -6   4   0     1549.71     1523.33     28.88 o
  -5   4   0     1296.48     1316.29     22.36 o
  -4   4   0      244.91      226.84      6.10 o
  -3   4   0     2710.86     2685.77     45.09 o
  -2   4   0      522.29      523.37     13.53 o
  -1   4   0      828.13      816.00     20.37 o
   0   4   0     9383.63     9192.16    193.91 o
   1   4   0    15509.17    14474.67    440.67 o
   2   4   0     5785.47     5545.02    112.83 o
   3   4   0     5314.21     5089.38    104.07 o
   4   4   0      438.37      385.20     12.02 o
   5   4   0       72.62       67.63      6.08 o
   6   4   0      194.98      198.22      8.46 o
   7   4   0        0.79        2.14      2.51 o
   8   4   0      612.49      622.55     35.66 o
   9   4   0      366.17      369.09     17.34 o
  -7   5   0      117.36      121.28      6.83 o
  -6   5   0      292.03      314.97     10.77 o
  -5   5   0      669.90      676.80     21.40 o
  -4   5   0      882.23      865.51     17.80 o
  -3   5   0      328.10      354.93     11.14 o
  -2   5   0     1568.71     1511.02     32.72 o
  -1   5   0     1471.62     1413.91     33.55 o
   0   5   0     1495.51     1492.71     35.25 o
   1   5   0     3830.89     3833.00     70.98 o
   2   5   0      603.66      591.36     17.25 o
   3   5   0     3089.57     2906.00     63.09 o
   4   5   0     5267.27     5047.68    113.67 o
   5   5   0     7006.29     6804.97    138.52 o
   6   5   0     1192.61     1196.33     29.76 o
   7   5   0       98.85      106.70     17.48 o
   8   5   0      563.65      558.44     22.10 o
  -6   6   0     1261.51     1212.37     70.35 o
  -5   6   0     1783.12     1762.77     43.45 o
  -4   6   0       58.58       53.24      4.93 o
  -3   6   0        0.42        4.38      2.74 o
  -2   6   0       85.69       82.85      5.91 o
  -1   6   0       43.44       55.44      6.14 o
   0   6   0       41.49       40.97      5.34 o
   1   6   0     1797.44     1742.90     76.01 o
   2   6   0     2698.65     2651.57     72.03 o
   3   6   0     2515.30     2374.45     65.48 o
   4   6   0     1247.13     1202.45     37.88 o
   5   6   0      218.69      223.47     12.45 o
   6   6   0     1019.45     1070.15     46.90 o
   7   6   0     1104.03     1098.42     35.15 o
   8   6   0      666.85      695.60     26.28 o
  -6   7   0      341.81      298.08     28.06 o
  -5   7   0      271.41      300.59     20.17 o
  -4   7   0       49.47       62.95     10.24 o
  -3   7   0      260.51      242.39     12.74 o
  -2   7   0      293.55      283.99     14.03 o
  -1   7   0     1635.17     1504.01     46.84 o
   0   7   0       39.64       37.38      6.55 o
   1   7   0      168.08      174.72     12.29 o
   2   7   0     1239.51     1187.06     39.40 o
   3   7   0       15.25       15.63      7.35 o
   4   7   0       17.92       16.30      5.03 o
   5   7   0      919.23      955.10     33.35 o
   6   7   0     2469.67     2483.81     95.51 o
   7   7   0      277.01      294.74     15.55 o
  -4   8   0     1557.82     1554.75     80.11 o
  -3   8   0      531.20      508.25     30.16 o
  -2   8   0      893.10      937.62     31.09 o
  -1   8   0      284.44      277.49     16.89 o
   0   8   0      131.61      156.74     12.59 o
   1   8   0      100.59       81.61      9.56 o
   2   8   0     1473.28     1516.63     59.37 o
   3   8   0     2218.59     2342.46     68.93 o
   4   8   0      533.79      520.27     23.76 o
   5   8   0     1221.59     1234.61     55.41 o
   6   8   0      293.77      347.59     24.20 o
  -2   9   0       55.08       58.27      8.66 o
  -1   9   0     1376.19     1362.74     47.85 o
   0   9   0     1185.98     1107.59     41.32 o
   1   9   0      885.19      857.36     34.79 o
   2   9   0     1255.77     1337.54     46.95 o
   3   9   0       54.98       47.14      8.78 o
   4   9   0      338.00      351.81     20.27 o
  -4  -9   1      690.89      725.32     31.06 o
  -3  -9   1      878.32      914.56     36.16 o
  -2  -9   1       50.28       67.72     10.12 o
  -1  -9   1        0.74        7.11      5.38 o
   0  -9   1       27.16       46.55      9.06 o
   1  -9   1      235.67      218.75     24.99 o
   2  -9   1      152.51      149.77     19.77 o
  -6  -8   1     2255.50     2370.55    113.97 o
  -5  -8   1     2062.61     2119.70     85.36 o
  -4  -8   1      745.27      752.67     30.19 o
  -3  -8   1       18.64       16.84      5.60 o
  -2  -8   1      844.70      846.01     32.75 o
  -1  -8   1     1404.37     1330.27     44.82 o
   0  -8   1      470.20      464.52     22.21 o
   1  -8   1      104.42       96.84     28.65 o
   2  -8   1       19.90       17.25      5.42 o
   3  -8   1      153.24      159.45     17.94 o
   4  -8   1      283.68      267.40     21.88 o
  -7  -7   1        0.67        6.13      3.63 o
  -6  -7   1       70.25       77.44      7.92 o
  -5  -7   1      138.06      141.84     11.18 o
  -4  -7   1      334.80      342.06     17.62 o
  -3  -7   1     4123.34     4219.17    110.49 o
  -2  -7   1     8249.16     8164.76    201.20 o
  -1  -7   1     1689.46     1760.89     55.24 o
   0  -7   1      986.55     1001.08     34.95 o
   1  -7   1      151.70      161.24     11.81 o
   2  -7   1     1178.08     1131.23     34.06 o
   3  -7   1      293.44      304.13     14.61 o
   4  -7   1      309.79      315.78     21.33 o
   5  -7   1      241.85      236.77     18.31 o
  -8  -6   1     1363.72     1417.91     43.89 o
  -7  -6   1      149.08      164.80     20.88 o
  -6  -6   1      982.58     1008.63     32.28 o
  -5  -6   1     1520.33     1506.94     53.28 o
  -4  -6   1      180.20      177.48     11.46 o
  -3  -6   1        1.75        2.46      3.91 o
  -2  -6   1      394.34      363.14     16.72 o
  -1  -6   1     1659.30     1662.84     49.14 o
   0  -6   1     3996.87     3816.14     82.26 o
   1  -6   1     6138.87     5868.66    121.96 o
   2  -6   1     2063.19     2108.55     53.59 o
   3  -6   1      628.09      614.50     23.42 o
   4  -6   1      126.29      130.23      8.99 o
   5  -6   1      289.22      284.84     13.61 o
   6  -6   1       17.88       21.27      6.46 o
  -8  -5   1      486.67      494.45     33.40 o
  -7  -5   1      144.01      142.91      9.80 o
  -6  -5   1      213.30      197.92     10.87 o
  -5  -5   1      624.14      640.76     21.43 o
  -4  -5   1      643.95      644.84     18.72 o
  -3  -5   1     1203.63     1153.24     28.91 o
  -2  -5   1     3896.30     3651.43     93.25 o
  -1  -5   1     1090.33     1092.13     23.72 o
   0  -5   1     1466.33     1506.23     35.65 o
   1  -5   1        0.97        6.54      4.01 o
   2  -5   1      912.69      929.37     26.38 o
   3  -5   1     1889.32     1857.99     39.00 o
   4  -5   1     1294.01     1263.40     24.02 o
   5  -5   1     2550.84     2510.45     50.00 o
   6  -5   1      581.30      615.66     16.69 o
   7  -5   1       49.74       59.60      6.81 o
  -9  -4   1       79.01      102.37     12.51 o
  -8  -4   1      177.91      198.42     11.67 o
  -7  -4   1       39.47       54.42     10.31 o
  -6  -4   1      254.78      261.83      8.77 o
  -5  -4   1     3908.78     3866.09     68.90 o
  -4  -4   1     2172.04     2094.44     46.27 o
  -3  -4   1     1168.39     1110.61     26.87 o
  -2  -4   1      323.68      334.53     16.27 o
  -1  -4   1     3304.19     3165.16     58.42 o
   0  -4   1     3025.45     2928.74     62.13 o
   1  -4   1       50.28       74.60      5.77 o
   2  -4   1     4257.95     4270.18     80.51 o
   3  -4   1      306.30      293.58      7.81 o
   4  -4   1       70.66       73.89      3.54 o
   5  -4   1      673.71      710.44     17.32 o
   6  -4   1      132.48      135.94      6.42 o
   7  -4   1      362.11      368.95     12.02 o
   8  -4   1      679.36      718.79     21.14 o
  -9  -3   1     1288.52     1215.37     38.32 o
  -8  -3   1      667.54      680.23     24.29 o
  -7  -3   1      360.79      355.75     14.98 o
  -6  -3   1       24.56       24.66      3.22 o
  -5  -3   1     1232.40     1218.88     27.70 o
  -4  -3   1       40.15       49.59      4.47 o
  -3  -3   1     1723.85     1662.77     36.51 o
  -2  -3   1     6325.85     6148.34    123.25 o
  -1  -3   1    21997.82    20673.75    417.91 o
   0  -3   1    13074.57    12716.52    219.25 o
   1  -3   1     2217.86     2269.64     40.04 o
   2  -3   1       11.93       12.79      1.24 o
   3  -3   1     1820.49     1830.62     31.05 o
   4  -3   1        7.97       14.49      2.09 o
   5  -3   1       74.84       86.94      4.71 o
   6  -3   1      673.52      655.24     14.64 o
   7  -3   1       20.23       25.67      3.08 o
   8  -3   1     1723.41     1742.22     35.42 o
  -9  -2   1      127.39      107.22      7.26 o
  -8  -2   1      582.01      576.93     21.23 o
  -7  -2   1     3409.83     3250.18     81.73 o
  -6  -2   1      602.14      621.73     20.32 o
  -5  -2   1     1134.43     1121.63     25.16 o
  -4  -2   1     3476.07     3394.38     66.72 o
  -3  -2   1       33.67       25.04      2.92 o
  -2  -2   1     6836.17     6721.92    114.56 o
  -1  -2   1     3772.35     3708.10     58.32 o
   0  -2   1    22473.92    20463.80    387.81 o
   1  -2   1     2916.89     2917.38     45.37 o
   2  -2   1    24201.14    23606.13    261.65 o
   3  -2   1    13142.26    13246.17    168.41 o
   4  -2   1      770.51      762.86     11.93 o
   5  -2   1     1221.34     1220.56     20.11 o
   6  -2   1       70.30       80.08      4.11 o
   7  -2   1      206.36      213.94      7.60 o
   8  -2   1        1.76        6.24      3.09 o
   9  -2   1      273.05      283.94     10.22 o
  -9  -1   1      363.01      350.11     13.18 o
  -8  -1   1     2199.48     2245.39     48.55 o
  -7  -1   1     2184.46     2089.73     55.20 o
  -6  -1   1      764.90      759.08     18.21 o
  -5  -1   1       41.41       51.00      2.97 o
  -4  -1   1     2156.88     2112.70     37.11 o
  -3  -1   1     4084.63     3800.96     63.52 o
  -2  -1   1      168.13      144.76      3.58 o
  -1  -1   1     9998.44     9315.74    153.01 o
   0  -1   1     6850.17     6009.85    165.69 o
   1  -1   1     6811.43     7062.98     80.24 o
   2  -1   1     3496.28     3616.43     38.39 o
   3  -1   1       92.80       79.93      2.16 o
   4  -1   1     7073.93     7004.16     96.28 o
   5  -1   1     4400.65     4354.83     68.09 o
   6  -1   1     3853.83     3863.13     59.95 o
   7  -1   1      188.49      195.34      6.88 o
   8  -1   1      251.32      243.48      8.43 o
   9  -1   1      536.72      549.30     14.94 o
  -9   0   1        0.49        4.59      2.34 o
  -8   0   1      354.43      326.09     12.03 o
  -7   0   1       90.27       81.42      5.56 o
  -6   0   1       99.71      104.67      6.40 o
  -5   0   1      281.38      272.57     11.05 o
  -4   0   1     2654.76     2621.39     44.99 o
  -3   0   1     1800.80     1703.93     26.40 o
  -2   0   1        2.58        7.74      3.47 o
  -1   0   1      522.93      517.64     26.08 o
   1   0   1      991.97     1095.44     63.18 o
   2   0   1     8393.27     8220.78    140.73 o
   3   0   1     7659.04     7615.13    138.21 o
   4   0   1     1166.29     1107.93     20.09 o
   5   0   1     1430.33     1439.89     26.15 o
   6   0   1      788.26      759.70     16.05 o
   7   0   1      629.05      608.59     16.46 o
   8   0   1     1169.74     1157.52     27.86 o
   9   0   1      389.99      408.22     14.16 o
  -9   1   1     1326.05     1290.93     28.43 o
  -8   1   1      730.86      746.39     18.12 o
  -7   1   1     3324.14     3330.30     60.06 o
  -6   1   1     1585.53     1540.36     26.10 o
  -5   1   1      860.67      888.73     15.99 o
  -4   1   1     1403.11     1354.87     23.21 o
  -3   1   1        0.22        2.49      0.80 o
  -2   1   1      315.08      329.71      7.05 o
  -1   1   1     4788.95     4801.18     57.53 o
   0   1   1    12678.50    12064.02    226.29 o
   1   1   1     5632.68     5572.74     84.04 o
   2   1   1     1208.80     1166.15     23.13 o
   3   1   1     6548.79     6490.01    123.03 o
   4   1   1      404.08      388.19     10.02 o
   5   1   1       20.49       30.74      5.29 o
   6   1   1      490.23      500.84     11.76 o
   7   1   1     1304.77     1319.66     29.69 o
   8   1   1      134.03      135.33     10.14 o
   9   1   1      446.09      456.53     17.40 o
  -9   2   1      514.17      557.91     19.75 o
  -8   2   1        2.16        7.72      2.49 o
  -7   2   1      840.86      827.83     19.15 o
  -6   2   1     1952.41     1897.91     36.16 o
  -5   2   1      998.36      980.62     17.72 o
  -4   2   1      614.21      625.78     11.36 o
  -3   2   1     4717.33     4736.09     62.07 o
  -2   2   1     4374.41     4359.13     57.46 o
  -1   2   1    15561.31    15563.61    156.44 o
   0   2   1     2116.68     2280.96     31.98 o
   1   2   1     3896.76     3928.79     55.59 o
   2   2   1     3954.40     3922.52     59.93 o
   3   2   1    21071.42    19525.39    367.47 o
   4   2   1     8095.92     7529.06    170.55 o
   5   2   1     1087.04     1046.57     25.89 o
   6   2   1     1274.27     1293.61     29.33 o
   7   2   1      810.11      814.15     29.81 o
   8   2   1        8.75       18.33      3.25 o
   9   2   1       89.81       91.93      7.88 o
  -8   3   1     1685.22     1725.39     35.66 o
  -7   3   1     2748.59     2832.31     59.47 o
  -6   3   1     2815.68     2802.60     51.57 o
  -5   3   1       28.00       30.90      2.45 o
  -4   3   1      198.48      202.37      5.41 o
  -3   3   1     1110.75     1134.63     18.51 o
  -2   3   1     2601.12     2664.95     39.10 o
  -1   3   1       64.44       69.88      7.36 o
   0   3   1     1335.22     1272.46     21.37 o
   1   3   1     9153.91     8705.52    134.21 o
   2   3   1     9335.35     9027.31    153.85 o
   3   3   1     6418.17     6127.72    105.59 o
   4   3   1      142.67      158.88      6.49 o
   5   3   1     3024.02     2904.54     71.04 o
   6   3   1     4303.51     4324.11    104.45 o
   7   3   1     2098.56     2147.61     83.14 o
   8   3   1     1201.85     1218.67     57.43 o
   9   3   1      103.73      102.52      8.27 o
  -8   4   1       99.15      103.35      6.65 o
  -7   4   1      589.29      594.38     15.99 o
  -6   4   1        1.35        5.32      3.09 o
  -5   4   1     1477.42     1460.52     24.47 o
  -4   4   1     1014.66      996.13     17.47 o
  -3   4   1     1431.76     1454.77     27.56 o
  -2   4   1       98.86       81.23      3.55 o
  -1   4   1        7.74       37.86      8.56 o
   0   4   1      393.09      453.11     11.15 o
   1   4   1      134.85      175.20     11.51 o
   2   4   1     1470.63     1492.04     33.98 o
   3   4   1     1113.67     1081.47     25.84 o
   4   4   1     3648.76     3540.80     73.62 o
   5   4   1     6049.15     5843.57    117.70 o
   6   4   1      703.37      700.39     22.96 o
   7   4   1      921.44      890.74     28.33 o
   8   4   1      225.83      215.08     11.83 o
   9   4   1      898.39      946.62     38.28 o
  -7   5   1     1089.56     1100.14     28.93 o
  -6   5   1     2036.93     2107.26     43.70 o
  -5   5   1     1404.67     1439.44     27.65 o
  -4   5   1      974.86      978.24     19.72 o
  -3   5   1     1118.76     1088.42     21.17 o
  -2   5   1        2.98        4.35      1.85 o
  -1   5   1     1027.98     1058.34     26.38 o
   0   5   1        3.56       16.87      3.17 o
   1   5   1      491.18      449.68     17.55 o
   2   5   1     1475.89     1437.85     34.17 o
   3   5   1      579.08      582.60     16.95 o
   4   5   1     3279.01     3167.30     67.92 o
   5   5   1      126.86      126.46      7.53 o
   6   5   1      763.05      740.83     52.35 o
   7   5   1      479.56      522.82     18.82 o
   8   5   1     1203.03     1263.98     42.39 o
  -7   6   1        0.89        1.04      5.40 o
  -6   6   1      238.89      250.59     30.22 o
  -5   6   1      257.10      246.86     10.84 o
  -4   6   1     1752.24     1792.32     38.98 o
  -3   6   1      292.75      268.85     10.23 o
  -2   6   1     3800.62     3782.99     74.34 o
  -1   6   1     3821.97     3776.80     81.30 o
   0   6   1      748.53      756.41     21.53 o
   1   6   1     3215.88     3187.53     84.28 o
   2   6   1      101.64      119.13      9.16 o
   3   6   1     1578.82     1552.72     88.88 o
   4   6   1      644.14      644.18     23.90 o
   5   6   1     1419.08     1390.52     41.73 o
   6   6   1      639.53      702.86     33.74 o
   7   6   1     1748.06     1800.76     51.37 o
   8   6   1      960.05     1021.53     34.06 o
  -6   7   1     1378.44     1349.53     69.52 o
  -5   7   1     2125.99     2081.06     93.55 o
  -4   7   1       76.73       86.67     11.22 o
  -3   7   1       26.28       26.17      5.05 o
  -2   7   1        0.07        3.19      3.42 o
  -1   7   1      282.33      277.37     15.32 o
   0   7   1       29.11       29.93      6.18 o
   1   7   1     1382.46     1376.45     57.39 o
   2   7   1     3136.02     3121.55     84.93 o
   3   7   1     2234.81     2229.64     63.97 o
   4   7   1     3712.51     3623.21     96.21 o
   5   7   1      492.25      484.78     27.20 o
   6   7   1      871.36      865.86     41.04 o
   7   7   1      731.58      722.07     32.44 o
  -4   8   1     1318.25     1255.74     69.10 o
  -3   8   1      942.82      918.28     30.35 o
  -2   8   1      941.42      869.01     29.52 o
  -1   8   1      356.42      372.84     19.35 o
   0   8   1      133.45      106.92     19.14 o
   1   8   1       52.46       48.25      7.85 o
   2   8   1       95.31       90.51     10.08 o
   3   8   1       32.24       33.06      7.10 o
   4   8   1      352.59      341.23     18.53 o
   5   8   1     1565.90     1602.29     67.81 o
   6   8   1     2004.21     1991.23     80.71 o
  -2   9   1       87.61       96.21     11.66 o
  -1   9   1       14.70       16.83      6.69 o
   0   9   1      169.15      186.84     14.81 o
   1   9   1       42.43       43.49      8.55 o
   2   9   1        2.55        4.33      5.32 o
   3   9   1      167.00      186.20     14.72 o
   4   9   1      175.47      191.81     18.27 o
  -4  -9   2      356.53      382.89     16.16 o
  -3  -9   2       73.82       82.41     10.85 o
  -2  -9   2      833.25      807.72     33.49 o
  -1  -9   2     1355.76     1382.69     48.37 o
   0  -9   2     4684.38     4744.02    127.89 o
   1  -9   2      609.56      672.04     29.85 o
   2  -9   2      203.32      204.85     22.97 o
  -5  -8   2      737.34      754.60     27.46 o
  -4  -8   2     1138.04     1184.83     41.36 o
  -3  -8   2     1153.09     1180.88     41.17 o
  -2  -8   2      419.83      440.71     21.71 o
  -1  -8   2      388.92      410.35     20.71 o
   0  -8   2       33.60       32.19      7.16 o
   1  -8   2      515.96      564.64     25.28 o
   2  -8   2     2023.70     2013.19     55.04 o
   3  -8   2     1815.82     1879.65     72.25 o
   4  -8   2     1747.95     1766.65     68.58 o
  -7  -7   2      418.57      422.54     21.11 o
  -6  -7   2      285.16      306.90     15.54 o
  -5  -7   2       27.74       31.31      6.19 o
  -4  -7   2       12.63       15.36      5.27 o
  -3  -7   2       58.71       51.56      9.72 o
  -2  -7   2      989.69      964.34     34.11 o
  -1  -7   2      934.61      957.69     34.06 o
   0  -7   2     3106.39     2885.77     80.04 o
   1  -7   2      706.00      684.38     26.78 o
   2  -7   2      154.43      160.21     20.32 o
   3  -7   2      125.68      124.90     14.91 o
   4  -7   2       21.12       19.35      6.84 o
   5  -7   2      619.06      611.08     31.95 o
  -7  -6   2      198.23      196.38     12.12 o
  -6  -6   2      222.81      229.10     12.47 o
  -5  -6   2        5.95        4.31      2.69 o
  -4  -6   2      545.96      541.20     28.60 o
  -3  -6   2     2350.35     2382.51     66.32 o
  -2  -6   2     4297.02     4131.95    147.52 o
  -1  -6   2      164.71      224.19     22.16 o
   0  -6   2        2.58        6.58      2.65 o
   1  -6   2      460.54      458.58     15.40 o
   2  -6   2     2473.26     2489.39     52.09 o
   3  -6   2       29.74       30.92      4.00 o
   4  -6   2      272.58      260.10     12.92 o
   5  -6   2      704.26      703.88     24.35 o
   6  -6   2        8.31       23.50      7.25 o
  -8  -5   2     1674.05     1739.45     72.44 o
  -7  -5   2      555.66      565.72     21.64 o
  -6  -5   2      492.74      465.69     15.44 o
  -5  -5   2      742.41      740.67     20.69 o
  -4  -5   2      113.86      110.25     11.22 o
  -3  -5   2     3380.00     3324.54     86.59 o
  -2  -5   2      590.16      562.97     22.12 o
  -1  -5   2     1008.24      966.25     30.83 o
   0  -5   2     4905.50     4754.91     99.31 o
   1  -5   2    11996.77    11744.33    233.25 o
   2  -5   2     3766.88     3720.51     72.61 o
   3  -5   2      257.01      257.72      9.38 o
   4  -5   2       96.16       94.66      4.29 o
   5  -5   2        0.13        5.14      2.14 o
   6  -5   2        0.81        3.28      2.74 o
   7  -5   2        2.15        5.11      3.32 o
  -9  -4   2     1648.25     1755.02     52.03 o
  -8  -4   2     1305.84     1326.32     40.66 o
  -7  -4   2      249.32      240.41     12.39 o
  -6  -4   2       94.32       88.30      5.30 o
  -5  -4   2     1336.63     1321.52     27.20 o
  -4  -4   2     4120.92     4009.23    107.41 o
  -3  -4   2      311.81      303.57     16.49 o
  -2  -4   2     4110.15     3772.37     94.42 o
  -1  -4   2     6976.83     6747.22    119.82 o
   0  -4   2      493.13      441.80     13.92 o
   1  -4   2     4709.03     4545.50     78.54 o
   2  -4   2      598.28      553.94     11.69 o
   3  -4   2     2946.22     2868.54     47.82 o
   4  -4   2     4474.09     4451.90     72.35 o
   5  -4   2     5407.60     5543.01    101.74 o
   6  -4   2      527.93      566.76     15.13 o
   7  -4   2       62.70       64.55      4.88 o
   8  -4   2      419.90      436.20     19.29 o
  -9  -3   2      105.90      121.79     20.48 o
  -8  -3   2     1028.32     1040.53     33.33 o
  -7  -3   2     1837.61     1854.22     50.90 o
  -6  -3   2      498.97      498.59     14.65 o
  -5  -3   2     1790.86     1748.95     38.01 o
  -4  -3   2      189.02      215.03      7.97 o
  -3  -3   2        2.42       18.90      2.96 o
  -2  -3   2       81.08       82.87      4.53 o
  -1  -3   2     2019.09     1952.54     46.13 o
   0  -3   2     1166.90     1156.19     32.10 o
   1  -3   2    11123.44    11223.01    196.53 o
   2  -3   2     9738.75     9489.04    166.04 o
   3  -3   2     4985.01     5050.66     72.26 o
   4  -3   2      443.01      431.74     10.82 o
   5  -3   2       72.28       76.28      4.26 o
   6  -3   2     1713.63     1762.27     31.73 o
   7  -3   2      887.35      937.84     19.77 o
   8  -3   2      847.71      854.85     25.88 o
  -9  -2   2      628.60      618.91     23.90 o
  -8  -2   2     1286.70     1224.88     37.27 o
  -7  -2   2      258.74      251.59     12.99 o
  -6  -2   2      953.09      976.26     23.40 o
  -5  -2   2      456.97      474.20     13.19 o
  -4  -2   2     1123.95     1125.36     28.16 o
  -3  -2   2     1739.85     1817.42     37.45 o
  -2  -2   2     1001.07      925.55     18.19 o
  -1  -2   2     3159.85     2986.14     50.44 o
   0  -2   2     1471.53     1510.22     25.37 o
   1  -2   2     1547.90     1442.76     23.39 o
   2  -2   2      600.06      650.54      9.16 o
   3  -2   2     1863.69     1890.16     28.13 o
   4  -2   2       44.11       49.36      2.27 o
   5  -2   2     3182.49     3339.05     49.13 o
   6  -2   2     3594.70     3547.33     58.23 o
   7  -2   2      200.47      220.20     12.09 o
   8  -2   2      288.44      286.17      9.50 o
   9  -2   2       86.45       91.30      5.85 o
  -9  -1   2        7.78       12.27      3.67 o
  -8  -1   2      204.58      200.66     11.29 o
  -7  -1   2     2317.54     2295.15     66.56 o
  -6  -1   2     1252.93     1242.96     42.32 o
  -5  -1   2      879.33      890.72     25.77 o
  -4  -1   2     1970.40     1822.94     37.60 o
  -3  -1   2     2682.77     2599.86     44.75 o
  -2  -1   2    10033.24     9593.28    157.38 o
  -1  -1   2     4651.82     4679.80     62.72 o
   0  -1   2      966.92      983.23     13.49 o
   1  -1   2    15997.34    15519.65    239.44 o
   2  -1   2     8733.63     8765.34    119.68 o
   3  -1   2     7159.31     7170.45    107.83 o
   4  -1   2      412.77      421.94     11.18 o
   5  -1   2      957.13      979.56     20.80 o
   6  -1   2       55.34       56.64      3.40 o
   7  -1   2       11.33       12.72      2.15 o
   8  -1   2       29.20       40.34      3.98 o
   9  -1   2      280.90      281.22      9.69 o
  -9   0   2     2585.72     2688.16     51.70 o
  -8   0   2     4238.29     4115.64     83.31 o
  -7   0   2     2764.68     2715.44     69.89 o
  -6   0   2       10.62       20.86      4.51 o
  -5   0   2       19.35       16.60      2.24 o
  -4   0   2     1067.56     1063.70     20.45 o
  -3   0   2     2921.57     2910.69     56.99 o
  -2   0   2       15.58       -3.02      3.02 o
  -1   0   2    18353.09    16773.77    243.19 o
   0   0   2     1096.90     1242.71     34.35 o
   1   0   2     4637.16     5378.40    161.39 o
   2   0   2    37161.63    35109.93    680.84 o
   3   0   2      946.92     1029.17     20.68 o
   4   0   2     2566.03     2452.52     43.79 o
   5   0   2     3287.26     3272.09     54.88 o
   6   0   2     5595.88     5615.55     92.81 o
   7   0   2     1344.53     1325.93     29.65 o
   8   0   2      201.09      202.42      8.57 o
   9   0   2      785.83      808.93     21.99 o
  -9   1   2      199.32      191.29      8.54 o
  -8   1   2       62.57       71.11      5.11 o
  -7   1   2     1412.87     1431.76     29.18 o
  -6   1   2     3139.95     3116.69     49.42 o
  -5   1   2     4736.83     4774.17     82.22 o
  -4   1   2     6462.15     6436.50    108.75 o
  -3   1   2       71.83       99.29      4.00 o
  -2   1   2      771.30      867.45     14.23 o
  -1   1   2       62.02       64.88      3.24 o
   0   1   2      392.83      390.73      5.61 o
   1   1   2     8857.83     9009.89    195.16 o
   2   1   2     8961.62     8941.22    246.89 o
   3   1   2    11044.94    10514.15    195.01 o
   4   1   2    14774.42    14696.51    272.32 o
   5   1   2     2032.11     1988.58     34.65 o
   6   1   2      351.06      372.31     19.46 o
   7   1   2      129.52      131.75      6.10 o
   8   1   2     1689.63     1668.44     36.82 o
   9   1   2      299.82      304.73     11.48 o
  -9   2   2      490.96      501.13     15.04 o
  -8   2   2       61.74       63.67      5.02 o
  -7   2   2     3407.17     3478.00     65.65 o
  -6   2   2     1297.01     1281.82     23.04 o
  -5   2   2       69.15       80.06      4.47 o
  -4   2   2      259.23      309.33      7.30 o
  -3   2   2     1423.65     1431.45     22.24 o
  -2   2   2     3273.80     3311.31     41.99 o
  -1   2   2      133.63      131.46      3.37 o
   0   2   2      328.01      279.49      4.87 o
   1   2   2       37.85       64.14      1.83 o
   2   2   2       79.65       76.44      2.37 o
   3   2   2     1145.43     1067.33     34.83 o
   4   2   2        5.34       10.58      1.44 o
   5   2   2     2008.15     2021.18     50.86 o
   6   2   2     4102.21     4017.31     67.85 o
   7   2   2     6093.38     5939.83    113.44 o
   8   2   2      857.45      841.01     21.31 o
   9   2   2      171.33      177.93     10.36 o
  -8   3   2      266.17      278.19     10.31 o
  -7   3   2        1.73        4.34      2.22 o
  -6   3   2      127.29      131.67      7.46 o
  -5   3   2     1540.29     1598.09     27.54 o
  -4   3   2     2055.66     2110.97     32.48 o
  -3   3   2     4393.93     4319.33     62.18 o
  -2   3   2     4384.16     4614.48     65.92 o
  -1   3   2      454.55      449.79      8.11 o
   0   3   2     2031.99     2090.19     50.28 o
   1   3   2     1547.88     1565.12     25.37 o
   2   3   2      563.62      580.15     12.88 o
   3   3   2      119.75      122.30      6.01 o
   4   3   2     5632.52     5530.95     95.30 o
   5   3   2      238.16      213.07     16.78 o
   6   3   2      960.39      977.85     38.61 o
   7   3   2     1314.21     1372.54     38.47 o
   8   3   2      202.02      213.44     10.99 o
   9   3   2      108.56      109.79      8.65 o
  -8   4   2     1882.37     1835.19     43.49 o
  -7   4   2     2276.97     2254.99     44.92 o
  -6   4   2     4057.38     4081.48     73.28 o
  -5   4   2      163.11      164.48      5.50 o
  -4   4   2      297.44      301.84      7.41 o
  -3   4   2      367.01      403.91      8.67 o
  -2   4   2     2410.20     2514.67     37.93 o
  -1   4   2      235.22      202.28      7.52 o
   0   4   2      973.78      888.80     18.83 o
   1   4   2     9340.08     8907.15    148.98 o
   2   4   2     4762.97     4446.26     91.16 o
   3   4   2     2268.05     2272.50     48.94 o
   4   4   2      216.51      211.24      7.79 o
   5   4   2      149.22      141.73      6.20 o
   6   4   2      691.47      720.05     23.08 o
   7   4   2     1589.07     1520.92     42.86 o
   8   4   2      930.83      993.78     31.37 o
   9   4   2      773.65      791.03     27.55 o
  -7   5   2       18.78       26.82      4.50 o
  -6   5   2       42.16       49.69      4.25 o
  -5   5   2     6750.80     6786.47     98.67 o
  -4   5   2     4152.14     4186.01     62.39 o
  -3   5   2     2332.22     2401.63     37.46 o
  -2   5   2     1862.14     1806.80     37.55 o
  -1   5   2       16.70       25.43      3.20 o
   0   5   2      572.98      551.18     13.78 o
   1   5   2        0.13        1.93      1.78 o
   2   5   2      387.11      358.20     11.97 o
   3   5   2      435.44      434.02     15.21 o
   4   5   2     6747.89     6677.00    139.11 o
   5   5   2     6343.52     6169.61    125.70 o
   6   5   2     1559.98     1475.21     42.61 o
   7   5   2     1543.65     1561.32     45.40 o
   8   5   2      109.25      114.01      7.42 o
  -7   6   2      125.15      135.87     18.55 o
  -6   6   2     1909.07     1914.14     54.27 o
  -5   6   2      530.85      568.83     18.61 o
  -4   6   2      730.44      728.57     18.29 o
  -3   6   2       24.33       33.96      5.65 o
  -2   6   2     2695.15     2612.30     53.29 o
  -1   6   2     1769.66     1675.55     39.97 o
   0   6   2      648.37      661.61     19.49 o
   1   6   2      531.37      527.49     20.93 o
   2   6   2        3.64       10.79      2.98 o
   3   6   2      394.22      364.58     13.20 o
   4   6   2     1106.72     1086.94     49.62 o
   5   6   2        8.29       13.07      3.26 o
   6   6   2      668.06      651.82     31.81 o
   7   6   2     1247.26     1255.70     53.08 o
   8   6   2     2999.55     3116.63     82.41 o
  -6   7   2      604.70      591.84     40.89 o
  -5   7   2        4.02       24.16      9.08 o
  -4   7   2      765.27      749.88     28.69 o
  -3   7   2      697.53      706.63     23.76 o
  -2   7   2     2905.13     2791.02     67.84 o
  -1   7   2     1036.73     1045.99     35.73 o
   0   7   2        1.12        2.69      3.68 o
   1   7   2      181.28      151.56     11.28 o
   2   7   2      188.77      171.73     12.03 o
   3   7   2      144.29      137.49     10.89 o
   4   7   2      217.99      216.01     13.25 o
   5   7   2      742.26      713.94     35.42 o
   6   7   2      565.58      568.28     30.49 o
   7   7   2     1093.73     1106.00     49.90 o
  -4   8   2      935.89      944.00     57.19 o
  -3   8   2      835.91      789.58     31.37 o
  -2   8   2      548.32      546.39     21.73 o
  -1   8   2      215.43      203.63     14.19 o
   0   8   2      283.82      271.21     27.94 o
   1   8   2     1388.87     1346.10     45.09 o
   2   8   2     1687.45     1725.80     54.30 o
   3   8   2      157.53      173.02     13.17 o
   4   8   2      544.48      507.53     23.16 o
   5   8   2      189.42      213.76     17.55 o
   6   8   2        6.52       14.48      6.08 o
  -3   9   2      710.52      768.53     54.26 o
  -2   9   2     1477.00     1407.50     56.12 o
  -1   9   2     1688.47     1836.60     59.39 o
   0   9   2      427.82      365.46     35.21 o
   1   9   2      514.12      518.83     25.50 o
   2   9   2      305.04      293.50     18.47 o
   3   9   2       76.72       74.22     16.34 o
   4   9   2      197.28      231.38     20.02 o
   5   9   2     1107.95     1177.60     55.58 o
  -3  -9   3      401.47      382.42     21.69 o
  -2  -9   3        0.33        3.82      5.39 o
  -1  -9   3      104.83      128.09     22.54 o
   0  -9   3      651.94      680.14     30.30 o
   1  -9   3      473.29      461.92     23.90 o
  -5  -8   3        4.59        1.60      3.38 o
  -4  -8   3      610.24      642.78     21.03 o
  -3  -8   3      218.38      239.57     11.44 o
  -2  -8   3      583.23      624.70     26.78 o
  -1  -8   3      749.43      715.95     29.44 o
   0  -8   3     1886.46     1980.14     60.84 o
   1  -8   3     1818.26     1789.41     92.96 o
   2  -8   3       19.33       15.00      9.37 o
   3  -8   3        2.78       -0.14      5.97 o
   4  -8   3      479.42      462.09     30.31 o
  -6  -7   3      399.69      424.38     18.99 o
  -5  -7   3      810.36      790.93     35.32 o
  -4  -7   3      260.68      293.90     12.45 o
  -3  -7   3     1519.43     1452.32     47.52 o
  -2  -7   3      888.70      891.48     32.38 o
  -1  -7   3     1749.07     1871.06     56.28 o
   0  -7   3      898.82      921.20     33.06 o
   1  -7   3      644.55      602.89     24.67 o
   2  -7   3     1149.90     1114.86     34.30 o
   3  -7   3     1484.70     1476.45     58.75 o
   4  -7   3     1469.82     1427.67     57.23 o
   5  -7   3      307.39      289.40     21.53 o
  -7  -6   3     1541.42     1506.52     45.23 o
  -6  -6   3     1808.45     1821.40     68.43 o
  -5  -6   3      256.96      253.46     18.54 o
  -4  -6   3      326.79      363.71     17.10 o
  -3  -6   3        0.76        5.89      5.25 o
  -2  -6   3      925.60      901.08     31.03 o
  -1  -6   3     1153.28     1107.83     36.13 o
   0  -6   3     2165.96     2171.52     50.52 o
   1  -6   3     6867.43     6905.33    142.57 o
   2  -6   3     2918.99     2985.55     61.23 o
   3  -6   3     1789.50     1826.38     40.28 o
   4  -6   3       46.25       58.94      6.80 o
   5  -6   3     1516.69     1516.53     42.97 o
   6  -6   3      959.70      968.94     30.96 o
  -8  -5   3        7.87        9.42      4.20 o
  -7  -5   3       58.40       59.89     10.44 o
  -6  -5   3        1.51        3.61      2.43 o
  -5  -5   3     1534.97     1558.02     40.61 o
  -4  -5   3     1684.64     1610.03     37.01 o
  -3  -5   3     1188.96     1221.90     29.27 o
  -2  -5   3      212.75      230.62     11.98 o
  -1  -5   3       15.01       15.35      2.77 o
   0  -5   3       21.43       22.27      4.56 o
   1  -5   3      177.74      196.87      6.33 o
   2  -5   3     1029.98      966.15     23.33 o
   3  -5   3     2099.71     2128.02     44.23 o
   4  -5   3     2982.13     3041.75     73.65 o
   5  -5   3     3921.03     3921.09     92.45 o
   6  -5   3      304.65      307.58     13.78 o
   7  -5   3      603.89      585.35     21.28 o
  -8  -4   3      710.17      727.45     26.57 o
  -7  -4   3      351.45      377.06     28.33 o
  -6  -4   3     1721.48     1743.05     39.68 o
  -5  -4   3      464.51      444.04     12.36 o
  -4  -4   3      294.60      299.64      9.20 o
  -3  -4   3     1077.17     1013.74     21.43 o
  -2  -4   3      225.37      216.52     12.75 o
  -1  -4   3     1462.38     1424.09     46.13 o
   0  -4   3       29.75       29.43      3.20 o
   1  -4   3     7497.98     7619.50    129.07 o
   2  -4   3     1007.83      993.37     22.68 o
   3  -4   3       64.30       70.97      7.19 o
   4  -4   3     1302.15     1331.58     24.24 o
   5  -4   3      453.49      491.33     13.04 o
   6  -4   3      852.85      915.26     21.42 o
   7  -4   3      147.06      151.43      9.09 o
   8  -4   3      844.65      881.45     33.55 o
  -9  -3   3     2847.30     2864.48     77.48 o
  -8  -3   3     1184.07     1153.47     36.48 o
  -7  -3   3        1.17        8.15      3.49 o
  -6  -3   3        6.03        9.95      3.51 o
  -5  -3   3      644.28      629.58     17.18 o
  -4  -3   3     1080.00     1073.41     25.21 o
  -3  -3   3       31.89       57.31     11.73 o
  -2  -3   3     3649.20     3558.00     70.34 o
  -1  -3   3     6565.92     6178.62    163.83 o
   0  -3   3     1842.71     1767.14     46.95 o
   1  -3   3     2532.92     2418.82     50.93 o
   2  -3   3       32.66       37.33      2.40 o
   3  -3   3     2666.43     2645.53     42.00 o
   4  -3   3     1657.86     1678.39     26.11 o
   5  -3   3     2663.14     2741.90     52.17 o
   6  -3   3      478.54      496.60     13.29 o
   7  -3   3      494.57      513.17     14.27 o
   8  -3   3      229.18      261.71     10.42 o
  -9  -2   3      126.58      118.87      9.87 o
  -8  -2   3     2186.49     2189.80     60.09 o
  -7  -2   3     5802.13     5924.29    165.86 o
  -6  -2   3     4426.34     4433.20     88.01 o
  -5  -2   3     6165.45     5956.30    115.34 o
  -4  -2   3      272.78      291.47      9.38 o
  -3  -2   3        1.30        1.80      2.57 o
  -2  -2   3        3.70        1.62      1.38 o
  -1  -2   3     3210.96     3247.62     70.57 o
   0  -2   3      377.14      429.91      8.05 o
   1  -2   3     3900.35     3831.02     92.35 o
   2  -2   3    17830.70    17501.92    369.76 o
   3  -2   3     6671.41     6850.14     96.45 o
   4  -2   3     6551.76     6548.57    102.48 o
   5  -2   3      225.62      219.67      5.94 o
   6  -2   3     1228.55     1266.72     23.57 o
   7  -2   3      871.57      912.03     18.75 o
   8  -2   3      140.09      163.84      7.57 o
   9  -2   3      840.63      830.54     22.79 o
  -9  -1   3      659.90      664.73     25.95 o
  -8  -1   3     1248.08     1189.46     36.88 o
  -7  -1   3      226.59      244.92     12.19 o
  -6  -1   3      434.60      444.31     13.10 o
  -5  -1   3      801.42      787.54     19.30 o
  -4  -1   3     9132.88     8768.07    165.83 o
  -3  -1   3     2620.01     2263.79     80.75 o
  -2  -1   3     2289.62     2260.87     63.95 o
  -1  -1   3     1882.88     1762.18     32.18 o
   0  -1   3      179.64      139.93      2.88 o
   1  -1   3      226.12      196.32      4.18 o
   2  -1   3      196.45      210.63      4.53 o
   3  -1   3     2571.59     2689.07     47.75 o
   4  -1   3     4495.43     4514.70     69.09 o
   5  -1   3     4382.73     4293.39     66.47 o
   6  -1   3     9187.52     9065.71    127.49 o
   7  -1   3     3087.21     2989.24     53.46 o
   8  -1   3      272.92      284.52      8.92 o
   9  -1   3       27.00       25.10      3.43 o
  -9   0   3       82.68       75.29      5.79 o
  -8   0   3       96.47      103.36      8.69 o
  -7   0   3     1197.41     1183.30     35.43 o
  -6   0   3     1210.31     1265.84     28.84 o
  -5   0   3     2731.48     2778.45     56.21 o
  -4   0   3     5184.36     5269.00    129.71 o
  -3   0   3     1220.65     1225.08     22.81 o
  -2   0   3     1243.90     1237.57     20.08 o
  -1   0   3      284.17      273.52      6.17 o
   0   0   3     4665.14     4933.20     89.25 o
   1   0   3     2496.37     2494.18     64.35 o
   2   0   3     2050.82     2286.65     59.90 o
   3   0   3     1528.41     1568.78     33.30 o
   4   0   3     3626.77     3851.17     59.14 o
   5   0   3     1240.66     1198.25     20.57 o
   6   0   3        1.05        6.49      1.97 o
   7   0   3     1523.58     1543.24     33.44 o
   8   0   3      938.13      981.43     23.99 o
   9   0   3     2095.47     2092.00     45.75 o
  -9   1   3     1150.43     1172.06     26.94 o
  -8   1   3     1664.42     1665.14     34.36 o
  -7   1   3     1875.79     1835.62     36.20 o
  -6   1   3      420.45      428.27     11.17 o
  -5   1   3      191.74      187.08      6.19 o
  -4   1   3      649.07      673.54     14.42 o
  -3   1   3     1680.66     1614.30     29.41 o
  -2   1   3     1130.68     1102.17     17.25 o
  -1   1   3     3951.49     3855.89     80.12 o
   0   1   3     8259.33     8557.74     93.56 o
   1   1   3     1622.05     1608.08     36.30 o
   2   1   3     3277.97     3531.34     83.47 o
   3   1   3     1158.74     1197.62     21.68 o
   4   1   3     3315.54     3425.57     64.88 o
   5   1   3       31.26       48.86      3.10 o
   6   1   3     1718.69     1709.76     30.72 o
   7   1   3     1485.09     1393.31     30.50 o
   8   1   3      548.43      571.35     16.65 o
   9   1   3     1074.34     1065.09     26.26 o
  -9   2   3      188.93      183.07     10.25 o
  -8   2   3       32.01       46.56      4.63 o
  -7   2   3      948.40      913.84     21.10 o
  -6   2   3     6421.90     6549.61     99.98 o
  -5   2   3     5450.74     5524.27     84.43 o
  -4   2   3     7999.52     8068.71    136.39 o
  -3   2   3     3273.45     3322.91     57.86 o
  -2   2   3       58.64       67.72      3.07 o
  -1   2   3     1844.14     2035.05     27.31 o
   0   2   3      447.36      454.97      7.12 o
   1   2   3      264.29      237.32      5.10 o
   2   2   3      246.58      233.44      6.94 o
   3   2   3     7738.10     7500.24    153.65 o
   4   2   3     6938.51     6716.10    143.13 o
   5   2   3     3711.75     3606.98     69.45 o
   6   2   3     1240.57     1203.03     25.94 o
   7   2   3      207.58      193.02      7.39 o
   8   2   3      421.29      446.47     13.44 o
   9   2   3      100.47      114.05     15.32 o
  -8   3   3       96.55      106.56      6.59 o
  -7   3   3     2093.54     2062.76     40.80 o
  -6   3   3     2886.85     2823.72     52.36 o
  -5   3   3        3.27        5.46      2.28 o
  -4   3   3       29.54       36.09      2.67 o
  -3   3   3     7467.00     7609.00    107.29 o
  -2   3   3     8423.42     8333.40    116.86 o
  -1   3   3     3786.97     3750.45     52.88 o
   0   3   3     6273.61     6322.45    161.92 o
   1   3   3      847.29      847.70     14.74 o
   2   3   3      546.26      530.29      9.86 o
   3   3   3     1290.64     1213.16     23.35 o
   4   3   3      197.98      190.47     10.15 o
   5   3   3     1753.48     1738.11     45.61 o
   6   3   3     2234.03     2206.63     54.03 o
   7   3   3     6657.69     6497.59    136.43 o
   8   3   3     2105.24     2071.67     55.31 o
   9   3   3      562.71      634.26     22.73 o
  -8   4   3       94.70       91.93      7.69 o
  -7   4   3      140.40      162.28      9.59 o
  -6   4   3      823.11      851.61     20.22 o
  -5   4   3      473.00      470.54     11.21 o
  -4   4   3     3131.98     3197.26     48.02 o
  -3   4   3     5259.64     5214.62     75.41 o
  -2   4   3      951.38     1013.24     17.17 o
  -1   4   3      197.22      208.10      6.69 o
   0   4   3      947.62      943.32     30.70 o
   1   4   3     4110.00     3948.64     78.16 o
   2   4   3       26.01       44.80      2.82 o
   3   4   3       26.71       28.54      3.02 o
   4   4   3     3587.43     3549.30     72.87 o
   5   4   3      751.12      749.21     18.39 o
   6   4   3     1765.99     1807.66     49.22 o
   7   4   3      541.70      540.87     18.99 o
   8   4   3     1284.06     1341.99     39.32 o
   9   4   3     1023.22     1140.94     35.76 o
  -7   5   3       51.43       47.03      5.79 o
  -6   5   3     1208.12     1239.98     36.51 o
  -5   5   3     1336.70     1356.45     23.79 o
  -4   5   3     1357.99     1410.36     24.07 o
  -3   5   3      341.46      365.16      8.68 o
  -2   5   3     1811.03     1792.17     32.20 o
  -1   5   3     1109.52     1033.67     25.89 o
   0   5   3     2925.77     2883.88     69.98 o
   1   5   3     4025.21     4107.40     85.70 o
   2   5   3        0.94        2.26      1.54 o
   3   5   3       89.50      105.03     10.23 o
   4   5   3        0.10        2.98      2.04 o
   5   5   3      177.80      187.87      8.05 o
   6   5   3      166.26      180.05      9.53 o
   7   5   3      386.15      404.54     16.27 o
   8   5   3     1640.23     1664.31     46.89 o
  -6   6   3      353.12      344.59     13.60 o
  -5   6   3     2097.04     2123.29     47.78 o
  -4   6   3      684.51      704.71     15.98 o
  -3   6   3     1963.35     1917.35     47.43 o
  -2   6   3     5187.00     4947.22    116.36 o
  -1   6   3      764.97      721.58     25.83 o
   0   6   3     3324.34     3160.70    172.90 o
   1   6   3       76.45       85.00      7.95 o
   2   6   3      731.10      681.03     19.88 o
   3   6   3       12.28        8.51      2.71 o
   4   6   3     1765.49     1830.75     42.90 o
   5   6   3     1452.34     1507.59     44.52 o
   6   6   3      592.64      617.59     22.39 o
   7   6   3      225.35      247.29     16.98 o
   8   6   3       53.52       65.30     13.78 o
  -6   7   3     1468.68     1448.15     73.03 o
  -5   7   3     2023.28     1962.78     89.61 o
  -4   7   3      192.97      188.44     12.96 o
  -3   7   3       58.78       62.79      8.36 o
  -2   7   3     1937.61     1817.19     47.41 o
  -1   7   3     2686.44     2632.39     73.44 o
   0   7   3     2574.03     2475.51     69.71 o
   1   7   3     1452.75     1456.48     45.64 o
   2   7   3     1887.48     1800.85     53.99 o
   3   7   3     1446.55     1372.39     75.99 o
   4   7   3      537.68      520.86     21.93 o
   5   7   3        2.52       11.69      4.58 o
   6   7   3       64.65       65.27      9.37 o
   7   7   3      460.15      433.91     25.52 o
  -4   8   3      607.07      583.90     42.75 o
  -3   8   3     1382.22     1339.20     45.24 o
  -2   8   3     1972.32     1940.34    141.82 o
  -1   8   3      816.52      801.03     31.43 o
   0   8   3       22.07       25.72      6.92 o
   1   8   3      164.83      163.53     12.89 o
   2   8   3      905.00      848.38     33.23 o
   3   8   3      423.78      439.72     21.60 o
   4   8   3      267.76      294.44     21.09 o
   5   8   3      562.35      546.83     30.88 o
   6   8   3     1357.67     1321.90     58.23 o
  -3   9   3      568.35      584.51     46.47 o
  -2   9   3      224.35      196.24     19.02 o
  -1   9   3      190.01      174.21     14.66 o
   0   9   3     1946.91     1821.17     58.93 o
   1   9   3      576.81      582.56     27.12 o
   2   9   3      914.13      909.51     35.99 o
   3   9   3        0.77        0.26      4.84 o
   4   9   3      123.24      128.76     14.98 o
   5   9   3       84.66       95.51     14.05 o
  -2  -9   4       54.25       48.64      9.04 o
  -1  -9   4     1037.20     1124.00     41.86 o
   0  -9   4     1249.45     1309.32     46.51 o
   1  -9   4      933.91      915.52     49.23 o
  -5  -8   4      782.52      875.37     30.76 o
  -4  -8   4      619.10      671.45     21.77 o
  -3  -8   4       47.26       35.86      7.40 o
  -2  -8   4        1.99        2.54      9.78 o
  -1  -8   4       35.86       24.19      6.16 o
   0  -8   4       40.96       65.91     17.84 o
   1  -8   4     1244.71     1198.32     41.59 o
   2  -8   4      849.49      805.96     43.46 o
   3  -8   4     2973.96     3094.65    107.11 o
  -6  -7   4      464.15      480.98     20.69 o
  -5  -7   4        2.57        2.08      3.12 o
  -4  -7   4       11.59       14.06      4.51 o
  -3  -7   4     1333.60     1413.93     45.97 o
  -2  -7   4     1965.26     2008.11     45.85 o
  -1  -7   4      504.53      501.38     22.12 o
   0  -7   4      229.51      270.43     15.38 o
   1  -7   4      117.06      130.06     11.10 o
   2  -7   4      200.21      206.15     15.26 o
   3  -7   4        4.58        2.19      5.10 o
   4  -7   4      218.47      208.49     19.75 o
   5  -7   4      996.11      965.25     44.60 o
  -7  -6   4       55.57       65.15      7.85 o
  -6  -6   4      480.27      504.75     20.51 o
  -5  -6   4      343.63      369.75     14.06 o
  -4  -6   4       42.21       45.15      5.12 o
  -3  -6   4      458.44      457.53     15.04 o
  -2  -6   4      427.26      426.33     13.87 o
  -1  -6   4      449.12      456.65     13.93 o
   0  -6   4     1052.37     1027.88     37.91 o
   1  -6   4     3124.63     3080.14     68.45 o
   2  -6   4     1078.22     1094.67     27.12 o
   3  -6   4      223.74      218.59     12.25 o
   4  -6   4     2403.87     2367.90     61.99 o
   5  -6   4        9.27        7.55      3.77 o
   6  -6   4       48.57       49.41      6.88 o
  -8  -5   4     2070.68     2178.15     66.06 o
  -7  -5   4     3234.30     3340.82     86.68 o
  -6  -5   4     2933.68     2992.88     64.35 o
  -5  -5   4        1.42        5.71      6.71 o
  -4  -5   4      116.35      116.11      6.93 o
  -3  -5   4       86.53       85.32      5.74 o
  -2  -5   4     1281.62     1283.37     30.07 o
  -1  -5   4        7.56       13.16      2.58 o
   0  -5   4      615.95      605.03     27.92 o
   1  -5   4     2490.60     2425.77     54.20 o
   2  -5   4     2478.56     2447.38     50.55 o
   3  -5   4     1794.00     1824.01     39.00 o
   4  -5   4      120.08      125.40      8.55 o
   5  -5   4      645.36      651.89     22.21 o
   6  -5   4      718.20      715.25     23.98 o
   7  -5   4      498.73      502.82     19.47 o
  -8  -4   4      162.43      183.85     13.24 o
  -7  -4   4        5.35        8.96      6.33 o
  -6  -4   4      517.45      535.18     24.15 o
  -5  -4   4     7927.41     7932.34    153.96 o
  -4  -4   4     3680.13     3486.48     63.18 o
  -3  -4   4     1945.45     1958.43     42.34 o
  -2  -4   4     2074.24     2046.09     38.30 o
  -1  -4   4       13.97       15.13      1.93 o
   0  -4   4     1384.01     1390.09     40.47 o
   1  -4   4      203.15      209.65      8.09 o
   2  -4   4     1311.48     1362.78     29.62 o
   3  -4   4     2247.16     2290.19     45.97 o
   4  -4   4     6157.18     5882.27    123.94 o
   5  -4   4     3857.09     3975.75     74.80 o
   6  -4   4     1377.51     1338.47     36.32 o
   7  -4   4      535.69      559.77     33.28 o
   8  -4   4        7.04       10.59      3.54 o
  -9  -3   4      218.18      248.94     14.70 o
  -8  -3   4      726.31      714.74     31.78 o
  -7  -3   4      491.98      499.85     19.71 o
  -6  -3   4     4717.83     4569.19     91.75 o
  -5  -3   4     1983.87     1964.29     42.86 o
  -4  -3   4      196.52      215.21      8.44 o
  -3  -3   4      558.25      548.92     21.78 o
  -2  -3   4     6886.84     6679.54    225.55 o
  -1  -3   4     3333.83     3120.54     54.95 o
   0  -3   4     2017.18     1889.25     80.79 o
   1  -3   4      200.15      208.98     12.33 o
   2  -3   4      788.25      772.25     15.30 o
   3  -3   4      951.72      975.64     18.40 o
   4  -3   4     1679.13     1722.42     29.86 o
   5  -3   4       56.59       65.04      4.89 o
   6  -3   4     2700.32     2806.26     75.19 o
   7  -3   4     2723.20     2847.37     55.51 o
   8  -3   4     3381.46     3389.71     80.62 o
  -9  -2   4      217.86      223.78     13.46 o
  -8  -2   4      583.66      601.67     23.27 o
  -7  -2   4       15.04       27.52      5.61 o
  -6  -2   4       51.02       52.18      4.66 o
  -5  -2   4      154.71      186.02      7.86 o
  -4  -2   4     2157.08     2023.92     45.48 o
  -3  -2   4     1481.38     1361.58     29.74 o
  -2  -2   4     3215.25     3263.23     64.30 o
  -1  -2   4     4505.21     4506.91     77.01 o
   0  -2   4      163.02      169.14      4.71 o
   1  -2   4      443.93      444.05      9.80 o
   2  -2   4     2023.78     2112.64     35.31 o
   3  -2   4     1990.11     2038.49     27.59 o
   4  -2   4      679.91      734.04     13.88 o
   5  -2   4     1975.06     1932.20     32.80 o
   6  -2   4      590.35      593.44     14.46 o
   7  -2   4      639.82      632.90     15.94 o
   8  -2   4      459.66      480.44     14.55 o
   9  -2   4      264.76      259.49     12.73 o
  -9  -1   4       37.43       43.23      7.26 o
  -8  -1   4     1186.08     1207.19     37.73 o
  -7  -1   4     2851.34     2820.95     73.32 o
  -6  -1   4     2792.70     2724.53     56.60 o
  -5  -1   4     2756.69     2579.15     53.23 o
  -4  -1   4     4361.01     4408.47     86.28 o
  -3  -1   4      252.45      259.29      8.36 o
  -2  -1   4      809.87      773.44     17.69 o
  -1  -1   4       55.37       43.75      2.83 o
   0  -1   4      213.98      223.53      4.31 o
   1  -1   4        3.09       13.24      2.52 o
   2  -1   4     5099.27     4972.44    103.23 o
   3  -1   4     2481.29     2577.19     55.85 o
   4  -1   4      281.11      273.75      6.77 o
   5  -1   4      559.45      578.85     12.70 o
   6  -1   4      381.38      383.14     12.19 o
   7  -1   4      495.15      493.79     13.81 o
   8  -1   4      252.47      265.54      9.36 o
   9  -1   4     1737.55     1713.44     39.39 o
  -9   0   4      169.73      169.90      9.96 o
  -8   0   4     2688.14     2640.67     59.24 o
  -7   0   4     1533.41     1524.50     43.89 o
  -6   0   4      129.51      142.70      6.79 o
  -5   0   4       74.84       81.62      4.78 o
  -4   0   4    12543.92    12262.09    280.92 o
  -3   0   4     8034.47     7783.45    171.70 o
  -2   0   4     6606.57     6656.37    139.85 o
  -1   0   4     9612.72     9469.56    137.91 o
   0   0   4     1365.20     1355.45     30.77 o
   1   0   4     6023.22     6630.29    123.64 o
   2   0   4      652.22      736.96     40.50 o
   3   0   4      966.84     1020.41     29.64 o
   4   0   4       78.00       71.49     11.08 o
   5   0   4     3981.05     3997.28     61.90 o
   6   0   4     5663.53     5573.78     91.64 o
   7   0   4     1024.17     1021.76     23.54 o
   8   0   4      636.50      626.89     16.94 o
   9   0   4      153.74      169.13      9.54 o
  -9   1   4        1.85        4.61      3.33 o
  -8   1   4        6.30       11.06      3.05 o
  -7   1   4      477.97      493.12     15.81 o
  -6   1   4     3490.86     3469.54     62.39 o
  -5   1   4     4183.15     4194.23     73.55 o
  -4   1   4     6260.49     6156.39    104.99 o
  -3   1   4     1281.49     1316.12     25.95 o
  -2   1   4       38.88       33.16      2.20 o
  -1   1   4     4741.49     4901.62     89.57 o
   0   1   4    13606.58    14166.00    249.14 o
   1   1   4     1826.56     1910.46     38.10 o
   2   1   4      121.15       88.61      2.64 o
   3   1   4     7698.66     8185.52    348.80 o
   4   1   4     2685.65     2661.60     47.02 o
   5   1   4     1365.11     1345.42     27.04 o
   6   1   4     1085.96     1041.81     21.05 o
   7   1   4     2522.26     2407.71     48.77 o
   8   1   4     1418.05     1422.87     38.66 o
   9   1   4     2417.68     2433.21     63.39 o
  -8   2   4      209.09      214.23      8.97 o
  -7   2   4      454.67      455.92     16.65 o
  -6   2   4       70.12       68.88      4.06 o
  -5   2   4     2381.10     2441.06     44.98 o
  -4   2   4      204.32      234.91      7.25 o
  -3   2   4     8029.90     8218.17    138.67 o
  -2   2   4     5425.64     5664.79     96.97 o
  -1   2   4     9117.58     9253.84    154.56 o
   0   2   4     6999.45     7280.25     96.29 o
   1   2   4     5118.54     5356.51    118.18 o
   2   2   4       62.92       69.64      2.83 o
   3   2   4      784.41      791.30     21.07 o
   4   2   4     1929.72     1917.18     60.39 o
   5   2   4       20.30       22.98      2.28 o
   6   2   4     1958.72     1910.16     63.35 o
   7   2   4     2718.45     2722.98     64.18 o
   8   2   4     1430.80     1359.13     30.44 o
   9   2   4      727.18      732.69     24.35 o
  -8   3   4        3.22       -0.04      2.39 o
  -7   3   4        2.25       12.71      5.31 o
  -6   3   4     1144.48     1150.79     21.98 o
  -5   3   4      495.74      491.83     11.33 o
  -4   3   4     1416.48     1426.85     24.93 o
  -3   3   4     6444.77     6674.26    100.49 o
  -2   3   4      838.77      868.63     14.58 o
  -1   3   4     2876.78     2978.51     40.54 o
   0   3   4        2.66        4.11      1.11 o
   1   3   4     3825.77     3847.58     67.02 o
   2   3   4     1200.20     1189.41     22.98 o
   3   3   4     2902.93     2822.85     49.98 o
   4   3   4       66.93       66.69      3.81 o
   5   3   4      125.65      121.62      4.65 o
   6   3   4      732.48      716.00     19.63 o
   7   3   4      163.25      154.83      7.38 o
   8   3   4       18.17       17.09      3.52 o
   9   3   4      167.89      163.17      9.63 o
  -8   4   4      367.87      358.75     14.77 o
  -7   4   4     3672.06     3642.64     76.38 o
  -6   4   4      979.91     1016.83     23.31 o
  -5   4   4      281.18      289.64      8.34 o
  -4   4   4       77.60       75.79      3.99 o
  -3   4   4     2667.59     2716.91     41.05 o
  -2   4   4     2345.87     2368.21     35.94 o
  -1   4   4     2579.68     2591.45     42.27 o
   0   4   4    14181.20    14183.46    264.60 o
   1   4   4     1864.57     1777.57     45.90 o
   2   4   4     2029.08     1905.85     34.41 o
   3   4   4     2026.74     1980.53     42.95 o
   4   4   4        8.93       16.04      2.32 o
   5   4   4      210.76      223.51      9.47 o
   6   4   4     1075.78     1078.91     31.26 o
   7   4   4      681.74      706.10     22.72 o
   8   4   4      890.28      891.70     23.62 o
   9   4   4      210.61      230.51     10.53 o
  -7   5   4      167.70      174.67      9.86 o
  -6   5   4      878.92      842.27     23.74 o
  -5   5   4     1668.68     1644.28     32.86 o
  -4   5   4     1767.05     1775.74     29.22 o
  -3   5   4     9774.75     9788.07    138.89 o
  -2   5   4     1687.17     1672.15     30.38 o
  -1   5   4        3.40        8.44      1.89 o
   0   5   4      484.81      489.45     18.32 o
   1   5   4     1227.01     1133.37     27.81 o
   2   5   4     2550.25     2589.65     58.64 o
   3   5   4     1955.65     1947.34     35.82 o
   4   5   4     3455.46     3437.27     95.80 o
   5   5   4     1243.04     1237.57     47.63 o
   6   5   4     1333.65     1346.48     39.14 o
   7   5   4      473.74      474.20     17.79 o
   8   5   4      168.58      182.58     10.36 o
  -6   6   4       31.33       33.35      7.36 o
  -5   6   4      511.32      516.09     25.06 o
  -4   6   4      192.70      192.87      7.88 o
  -3   6   4      321.26      321.21     10.87 o
  -2   6   4      720.77      767.00     23.19 o
  -1   6   4     4540.99     4277.44    108.74 o
   0   6   4     6409.85     6493.43    159.47 o
   1   6   4     1645.78     1641.81     47.88 o
   2   6   4      119.90      105.02      6.69 o
   3   6   4       47.02       53.72      5.68 o
   4   6   4      301.84      297.58     11.49 o
   5   6   4       13.00       15.99      3.90 o
   6   6   4      176.99      175.71     10.18 o
   7   6   4      966.35     1012.31     42.81 o
   8   6   4     2581.27     2566.20     96.05 o
  -5   7   4       73.44       68.02     15.33 o
  -4   7   4       36.74       33.64      6.74 o
  -3   7   4      604.28      620.97     25.31 o
  -2   7   4     2929.81     2834.84     67.68 o
  -1   7   4      808.86      798.07     35.98 o
   0   7   4      417.38      397.15     18.80 o
   1   7   4       34.96       38.22      7.31 o
   2   7   4     4240.01     4242.02    110.68 o
   3   7   4      325.02      363.73     22.45 o
   4   7   4      640.46      624.55     31.30 o
   5   7   4      398.04      401.17     23.73 o
   6   7   4      407.33      422.83     24.81 o
   7   7   4      135.36      137.23     13.15 o
  -4   8   4      100.91       95.19     19.05 o
  -3   8   4      231.59      225.00     15.49 o
  -2   8   4      167.72      188.28     14.09 o
  -1   8   4      134.62      136.23     11.75 o
   0   8   4      532.22      568.78     25.12 o
   1   8   4     3059.97     3023.99     85.00 o
   2   8   4     2471.34     2394.04     70.22 o
   3   8   4     1486.18     1445.99     47.25 o
   4   8   4       44.08       47.72      9.12 o
   5   8   4       48.66       43.25      8.83 o
   6   8   4      165.68      182.87     16.59 o
  -3   9   4     1215.18     1124.51     42.28 o
  -2   9   4     2353.29     2278.10     70.39 o
  -1   9   4      699.83      680.99     30.17 o
   0   9   4      184.94      193.66     15.18 o
   1   9   4      335.75      376.18     21.21 o
   2   9   4      217.63      211.06     18.19 o
   3   9   4      516.20      514.05     25.04 o
   4   9   4      470.07      506.01     31.17 o
   5   9   4     2040.02     1923.28     80.18 o
  -4  -8   5        0.36        5.86      5.44 o
  -3  -8   5      434.65      476.97     23.49 o
  -2  -8   5        2.63        4.71      4.37 o
  -1  -8   5      144.93      153.39     12.50 o
   0  -8   5     1247.68     1264.34     43.80 o
   1  -8   5       22.18       20.42      6.32 o
   2  -8   5      101.69      103.27     17.34 o
   3  -8   5       51.07       45.01     14.30 o
  -6  -7   5     3047.99     3146.09     83.11 o
  -5  -7   5     1270.20     1277.75     58.44 o
  -4  -7   5     1301.26     1353.82     37.03 o
  -3  -7   5      496.62      507.90     16.90 o
  -2  -7   5        7.57       16.65      5.14 o
  -1  -7   5      394.62      404.72     28.72 o
   0  -7   5       13.99       11.10      5.56 o
   1  -7   5       15.14       22.62      5.56 o
   2  -7   5      331.39      360.58     25.85 o
   3  -7   5     2295.50     2328.06     84.39 o
   4  -7   5     1949.02     2017.64     75.39 o
   5  -7   5      214.61      220.40     20.45 o
  -7  -6   5     2046.74     2233.23     73.21 o
  -6  -6   5     1405.35     1460.48     37.02 o
  -5  -6   5        2.20        3.80      2.70 o
  -4  -6   5      207.56      209.57      9.92 o
  -3  -6   5     4124.64     4074.80     83.97 o
  -2  -6   5     2953.68     3034.52     64.12 o
  -1  -6   5      492.29      492.53     14.68 o
   0  -6   5     1061.69     1055.96     54.42 o
   1  -6   5      572.55      576.89     18.22 o
   2  -6   5      808.79      814.86     27.59 o
   3  -6   5      419.07      452.16     18.86 o
   4  -6   5       17.52       20.52      5.02 o
   5  -6   5      377.46      377.16     16.97 o
   6  -6   5     1860.17     1871.03     52.07 o
  -8  -5   5        3.72        6.15      5.47 o
  -7  -5   5       39.97       39.93      6.36 o
  -6  -5   5     1019.84     1076.12     28.64 o
  -5  -5   5     2159.59     2192.86     49.25 o
  -4  -5   5     2621.52     2650.18     57.09 o
  -3  -5   5     2470.28     2414.58     52.07 o
  -2  -5   5      649.56      634.70     31.65 o
  -1  -5   5      431.98      425.78     11.17 o
   0  -5   5     1448.79     1350.39     26.77 o
   1  -5   5     1670.68     1611.43     38.28 o
   2  -5   5     1321.03     1311.60     30.13 o
   3  -5   5      241.47      242.53      9.21 o
   4  -5   5     2318.92     2397.43     60.90 o
   5  -5   5     1475.48     1487.62     41.35 o
   6  -5   5      454.21      458.63     17.98 o
   7  -5   5      120.38      125.73     18.84 o
  -8  -4   5      884.63      934.79     32.54 o
  -7  -4   5      484.15      468.50     19.59 o
  -6  -4   5      630.71      603.34     25.91 o
  -5  -4   5      312.76      304.76     11.68 o
  -4  -4   5       93.07      100.27     12.43 o
  -3  -4   5       15.10       19.09      2.99 o
  -2  -4   5      836.13      809.74     22.08 o
  -1  -4   5     1006.58      972.91     20.23 o
   0  -4   5     2102.85     2232.81     40.71 o
   1  -4   5      975.62      964.56     24.14 o
   2  -4   5       30.22       36.59      4.17 o
   3  -4   5        5.11       10.72      2.13 o
   4  -4   5      421.46      427.92     15.65 o
   5  -4   5     1064.04     1032.50     29.54 o
   6  -4   5       57.72       74.26      7.85 o
   7  -4   5      860.54      862.96     26.74 o
  -8  -3   5      873.20      883.67     30.91 o
  -7  -3   5       43.47       55.00     13.23 o
  -6  -3   5      419.16      412.28     14.06 o
  -5  -3   5     2475.29     2379.86     61.76 o
  -4  -3   5     3968.82     3859.51     89.73 o
  -3  -3   5     3057.67     3136.11     63.68 o
  -2  -3   5     5109.39     4999.36     86.61 o
  -1  -3   5       46.59       38.02      2.97 o
   0  -3   5     1062.73     1014.68     19.78 o
   1  -3   5     1215.73     1292.47     29.57 o
   2  -3   5      865.30      887.19     35.04 o
   3  -3   5      127.76      126.34      4.33 o
   4  -3   5     1104.05     1165.04     18.77 o
   5  -3   5     2734.78     2791.74     80.71 o
   6  -3   5      208.66      217.17      7.61 o
   7  -3   5       34.71       41.54      4.81 o
   8  -3   5        4.05       14.61      3.72 o
  -9  -2   5       43.78       34.61      6.59 o
  -8  -2   5     1238.11     1268.54     39.91 o
  -7  -2   5      613.50      616.05     22.84 o
  -6  -2   5     5344.42     5280.85    142.15 o
  -5  -2   5     7090.01     6893.94    171.46 o
  -4  -2   5       12.41       14.36      2.61 o
  -3  -2   5        1.33        1.36      1.65 o
  -2  -2   5     3294.18     3142.54     55.52 o
  -1  -2   5     5196.71     5044.23     96.91 o
   0  -2   5     3137.29     3149.05     54.78 o
   1  -2   5     4369.26     4420.96     76.47 o
   2  -2   5     3762.74     3678.86     59.92 o
   3  -2   5     1185.67     1167.64     20.47 o
   4  -2   5     1553.03     1527.12     26.23 o
   5  -2   5       92.32      100.82      3.69 o
   6  -2   5      761.09      773.78     17.70 o
   7  -2   5      789.17      810.96     18.98 o
   8  -2   5     2232.83     2319.08     46.65 o
  -9  -1   5       18.43       13.49      7.65 o
  -8  -1   5      172.31      173.48     19.20 o
  -7  -1   5       85.18       88.76      7.95 o
  -6  -1   5       98.09      103.33      7.94 o
  -5  -1   5      628.31      615.61     26.11 o
  -4  -1   5     5957.75     5831.01    113.78 o
  -3  -1   5    11555.24    11633.56    219.02 o
  -2  -1   5    15285.86    15057.23    281.11 o
  -1  -1   5     4153.65     4151.64     80.08 o
   0  -1   5     2192.56     2265.79     48.05 o
   1  -1   5     1039.19     1038.14     14.95 o
   2  -1   5     1320.23     1303.74     30.38 o
   3  -1   5      758.50      712.31     17.24 o
   4  -1   5      159.96      169.60      4.86 o
   5  -1   5     4919.87     4989.74     87.13 o
   6  -1   5     4699.30     4632.90     97.10 o
   7  -1   5      677.46      704.60     19.77 o
   8  -1   5     1060.87     1118.26     33.99 o
   9  -1   5      261.12      292.05     11.47 o
  -9   0   5       16.83       26.28      5.53 o
  -8   0   5      675.55      658.74     25.11 o
  -7   0   5       63.19       63.01      7.29 o
  -6   0   5      153.52      158.58      7.52 o
  -5   0   5     2971.02     2737.37     56.56 o
  -4   0   5     1322.53     1312.07     29.43 o
  -3   0   5      307.24      310.58      9.66 o
  -2   0   5      272.65      298.52      8.85 o
  -1   0   5     4284.25     4311.99     65.43 o
   0   0   5    21078.64    21472.33    505.57 o
   1   0   5      555.10      537.94     12.69 o
   2   0   5    10875.39    11001.71    224.50 o
   3   0   5       89.46       89.76     11.76 o
   4   0   5     4217.38     4421.21    198.71 o
   5   0   5       19.76       20.99      1.51 o
   6   0   5      171.92      162.25      5.85 o
   7   0   5      176.02      178.32      7.95 o
   8   0   5      890.60      877.66     26.12 o
   9   0   5     2942.04     2887.86     76.81 o
  -9   1   5      665.94      617.96     20.52 o
  -8   1   5     2193.30     2167.96     61.06 o
  -7   1   5      941.51      948.05     25.53 o
  -6   1   5      177.18      166.17      6.64 o
  -5   1   5      272.35      271.81      8.35 o
  -4   1   5     1656.28     1626.55     31.02 o
  -3   1   5     2870.41     2993.03     52.95 o
  -2   1   5       41.23       28.59      3.36 o
  -1   1   5    17541.15    17962.96    286.31 o
   0   1   5     3535.16     3602.39     50.12 o
   1   1   5     2482.05     2667.34     63.11 o
   2   1   5        1.31        4.90      1.25 o
   3   1   5      891.92      919.07     48.13 o
   4   1   5       19.23      116.78     13.98 o
   5   1   5     1378.35     1401.13     36.44 o
   6   1   5     1481.81     1429.52     35.38 o
   7   1   5       37.96       40.31      3.61 o
   8   1   5      332.21      332.28     12.74 o
   9   1   5       29.36       35.33      4.46 o
  -8   2   5       66.95       70.64      6.76 o
  -7   2   5     1035.22     1041.23     23.81 o
  -6   2   5     1118.38     1137.25     24.32 o
  -5   2   5     4559.31     4550.18     80.08 o
  -4   2   5     6099.05     5971.03    102.61 o
  -3   2   5     2541.59     2669.65     49.35 o
  -2   2   5      902.57      963.41     17.30 o
  -1   2   5     1358.08     1484.49     27.61 o
   0   2   5     6398.25     6678.58     94.73 o
   1   2   5     1173.59     1202.95     18.53 o
   2   2   5     7362.77     7801.66    131.00 o
   3   2   5     5945.56     5997.50    139.93 o
   4   2   5      932.32      879.67     50.92 o
   5   2   5     1441.52     1354.95     61.96 o
   6   2   5       25.39       40.98      7.14 o
   7   2   5       87.09       98.20      7.66 o
   8   2   5      142.31      133.47      7.41 o
   9   2   5      452.64      454.79     17.00 o
  -8   3   5      395.30      391.98     15.38 o
  -7   3   5      931.11      910.88     25.26 o
  -6   3   5       75.11       84.16      5.80 o
  -5   3   5      186.76      197.05      6.55 o
  -4   3   5      233.03      253.82      7.21 o
  -3   3   5     8183.77     8411.33    142.83 o
  -2   3   5     4615.87     4544.72     78.67 o
  -1   3   5    15821.53    16279.18    270.97 o
   0   3   5     5848.04     5904.40    116.52 o
   1   3   5     1183.75     1228.03     20.36 o
   2   3   5        2.44        4.31      1.34 o
   3   3   5        6.34        5.72      2.11 o
   4   3   5     1530.95     1442.00     31.23 o
   5   3   5      620.73      565.95     42.09 o
   6   3   5     2387.43     2394.57     56.84 o
   7   3   5     3484.96     3539.19    120.75 o
   8   3   5      874.49      874.37     27.02 o
   9   3   5      634.93      663.52     22.84 o
  -8   4   5      132.78      124.83      9.09 o
  -7   4   5      174.40      183.23      9.96 o
  -6   4   5       53.93       58.00      5.78 o
  -5   4   5      123.93      128.27      5.42 o
  -4   4   5      934.27      923.07     18.09 o
  -3   4   5     2010.37     2105.30     35.09 o
  -2   4   5     1441.80     1478.54     25.40 o
  -1   4   5      156.63      162.86      5.18 o
   0   4   5     3356.31     3287.53     57.73 o
   1   4   5    10115.79     9724.61    298.95 o
   2   4   5     7166.04     7178.37    143.96 o
   3   4   5     4194.42     4138.46     84.30 o
   4   4   5       11.53       25.28      2.82 o
   5   4   5        0.48        7.16      1.91 o
   6   4   5      278.06      278.85     11.05 o
   7   4   5        9.27       19.07      3.30 o
   8   4   5      163.45      164.73     10.13 o
   9   4   5      294.62      295.84     14.52 o
  -7   5   5      911.51      909.96     26.35 o
  -6   5   5      316.37      298.45     12.42 o
  -5   5   5      203.23      226.23      8.87 o
  -4   5   5      168.25      180.15     13.72 o
  -3   5   5       49.94       49.32      2.98 o
  -2   5   5        3.86       14.71      2.22 o
  -1   5   5      711.62      717.60     14.74 o
   0   5   5     6804.74     6843.03    165.15 o
   1   5   5     4067.72     3915.35     82.15 o
   2   5   5       67.83       60.47      4.60 o
   3   5   5      252.91      287.73     10.36 o
   4   5   5     1859.47     1821.00     40.87 o
   5   5   5     2281.81     2200.46     59.22 o
   6   5   5       42.20       48.82      5.08 o
   7   5   5      243.71      240.59     11.36 o
   8   5   5       20.93       27.56      4.45 o
  -6   6   5      422.69      444.41     16.30 o
  -5   6   5      660.78      675.55     17.62 o
  -4   6   5      853.69      857.08     24.67 o
  -3   6   5     3706.89     3653.90     76.18 o
  -2   6   5      896.58      957.48     22.28 o
  -1   6   5      184.59      216.92     12.32 o
   0   6   5     1217.66     1188.25     37.15 o
   1   6   5      561.40      587.29     36.36 o
   2   6   5      593.29      574.09     17.60 o
   3   6   5     2897.90     2787.72     61.68 o
   4   6   5     3056.39     3107.21     71.23 o
   5   6   5      902.29      886.82     38.16 o
   6   6   5       56.48       72.03      6.81 o
   7   6   5      125.34      118.45      8.51 o
   8   6   5       42.42       38.79      8.13 o
  -5   7   5       91.53       93.67      7.67 o
  -4   7   5       49.63       47.82      7.69 o
  -3   7   5       58.10       50.86      7.66 o
  -2   7   5     1047.74     1037.60     50.65 o
  -1   7   5     1642.91     1676.58     50.96 o
   0   7   5     2695.24     2571.78    188.95 o
   1   7   5     4346.65     4055.67    160.30 o
   2   7   5     1918.23     1847.82     55.04 o
   3   7   5      284.22      298.74     17.41 o
   4   7   5      257.23      291.08     19.37 o
   5   7   5      410.29      425.84     24.66 o
   6   7   5      662.58      633.05     32.24 o
   7   7   5     1064.84     1092.24     48.51 o
  -4   8   5      150.01      159.46     14.16 o
  -3   8   5      243.04      229.24     15.64 o
  -2   8   5     1968.28     1890.94     70.79 o
  -1   8   5      306.30      300.60     17.38 o
   0   8   5        2.42       -1.82      3.76 o
   1   8   5      465.90      457.90     28.19 o
   2   8   5     2634.49     2616.41     75.43 o
   3   8   5     2023.48     2013.71    113.69 o
   4   8   5     1077.03     1059.67     48.40 o
   5   8   5     1421.83     1473.68     62.88 o
   6   8   5      126.76      131.44     13.73 o
  -2   9   5      134.80      148.07     14.26 o
  -1   9   5       49.89       53.70      9.65 o
   0   9   5       79.20       95.10     11.19 o
   1   9   5     1485.53     1459.73     83.52 o
   2   9   5     1914.58     1863.80    133.87 o
   3   9   5       52.30       57.91     11.15 o
   4   9   5       17.81       27.56      9.29 o
   5   9   5     1177.70     1181.57     55.33 o
  -4  -8   6     1902.55     1965.24     62.01 o
  -3  -8   6      131.46      150.17     13.25 o
  -2  -8   6      272.44      249.39     44.18 o
  -1  -8   6     1232.37     1285.36     44.66 o
   0  -8   6     1062.01     1109.17     62.89 o
   1  -8   6      137.21      144.59     24.16 o
   2  -8   6      320.28      355.56     29.06 o
  -5  -7   6        2.08       18.74      4.97 o
  -4  -7   6      413.30      410.82     15.44 o
  -3  -7   6     1342.38     1426.27     61.32 o
  -2  -7   6     1296.82     1292.04     43.27 o
  -1  -7   6     1582.49     1609.30     50.66 o
   0  -7   6     1079.34     1101.13     38.00 o
   1  -7   6       45.89       63.93      8.00 o
   2  -7   6      520.24      484.63     30.88 o
   3  -7   6      297.48      302.71     28.29 o
   4  -7   6      736.87      740.77     39.63 o
  -6  -6   6     1023.26     1032.12     29.08 o
  -5  -6   6      618.94      636.97     20.17 o
  -4  -6   6      598.64      616.19     19.18 o
  -3  -6   6     1170.36     1154.01     30.06 o
  -2  -6   6        7.87        7.75      2.71 o
  -1  -6   6       17.97       24.53      6.27 o
   0  -6   6      502.17      514.63     21.45 o
   1  -6   6      458.31      474.87     20.19 o
   2  -6   6       34.43       48.77      5.91 o
   3  -6   6     1244.07     1269.49     38.94 o
   4  -6   6      129.83      125.40      9.72 o
   5  -6   6       40.12       45.53      6.64 o
   6  -6   6      110.47      108.71      9.63 o
  -7  -5   6     1736.81     1824.36     53.15 o
  -6  -5   6      985.71     1052.59     28.60 o
  -5  -5   6      662.97      687.05     20.61 o
  -4  -5   6       65.13       75.71      8.22 o
  -3  -5   6     1841.95     1886.67     69.27 o
  -2  -5   6     1153.62     1154.34     27.84 o
  -1  -5   6      499.45      486.52     12.42 o
   0  -5   6     2825.99     2854.18     63.25 o
   1  -5   6     1152.25     1192.76     30.10 o
   2  -5   6      273.60      282.50     13.30 o
   3  -5   6      248.05      246.08     12.37 o
   4  -5   6       42.56       39.66      5.54 o
   5  -5   6      537.52      525.17     25.24 o
   6  -5   6      315.86      315.48     14.57 o
   7  -5   6      435.25      459.34     18.68 o
  -8  -4   6        3.66        4.24      3.55 o
  -7  -4   6      217.21      237.87     13.50 o
  -6  -4   6     1468.21     1492.79     36.37 o
  -5  -4   6     5005.28     4871.41     98.42 o
  -4  -4   6     3123.01     3142.66     94.68 o
  -3  -4   6    10038.99     9466.84    288.59 o
  -2  -4   6     1514.91     1506.64     33.93 o
  -1  -4   6      390.76      398.64     11.72 o
   0  -4   6      166.93      162.86      5.56 o
   1  -4   6      967.26      949.82     24.07 o
   2  -4   6     1021.30     1035.72     24.25 o
   3  -4   6       20.51       25.58      4.34 o
   4  -4   6     2524.23     2497.86     61.61 o
   5  -4   6     2734.20     2703.02     65.88 o
   6  -4   6      871.47      893.76     27.01 o
   7  -4   6      379.04      409.27     16.23 o
  -8  -3   6       28.14       35.06      6.32 o
  -7  -3   6       62.44       56.07      6.92 o
  -6  -3   6      168.11      159.21      8.52 o
  -5  -3   6      772.06      792.07     21.56 o
  -4  -3   6      115.46      104.09      6.76 o
  -3  -3   6      385.23      383.17     10.55 o
  -2  -3   6     4738.28     4471.86     88.03 o
  -1  -3   6    14173.52    14095.72    264.85 o
   0  -3   6     8194.29     8186.36    138.49 o
   1  -3   6     3232.56     3271.49     82.81 o
   2  -3   6       54.51       63.45      4.59 o
   3  -3   6      374.49      382.12      9.07 o
   4  -3   6       66.39       72.75      4.70 o
   5  -3   6      699.23      745.15     27.16 o
   6  -3   6      301.30      278.20     11.24 o
   7  -3   6      688.49      699.33     21.66 o
   8  -3   6     3651.52     3646.56     85.73 o
  -8  -2   6        0.56        3.90      3.10 o
  -7  -2   6      403.93      410.08     17.83 o
  -6  -2   6       26.60       33.29      4.42 o
  -5  -2   6     1304.92     1293.52     30.77 o
  -4  -2   6      248.39      240.05     13.32 o
  -3  -2   6     1246.52     1314.59     29.70 o
  -2  -2   6     5677.26     5589.53     96.11 o
  -1  -2   6      192.89      172.24      6.32 o
   0  -2   6        6.79       10.22      2.88 o
   1  -2   6        3.96       12.87      1.81 o
   2  -2   6    10689.36    10370.85    162.71 o
   3  -2   6     1417.57     1369.01     23.85 o
   4  -2   6      672.79      704.71     16.26 o
   5  -2   6      711.29      735.91     14.27 o
   6  -2   6      104.60      104.42      4.72 o
   7  -2   6      217.24      225.56      7.79 o
   8  -2   6       12.45       13.61      2.75 o
  -8  -1   6      733.64      702.46     32.08 o
  -7  -1   6      701.37      700.72     25.34 o
  -6  -1   6     1020.24     1053.42     32.67 o
  -5  -1   6     4066.53     3970.19     80.12 o
  -4  -1   6       12.76       12.73      2.61 o
  -3  -1   6       20.47       15.06      3.10 o
  -2  -1   6      339.18      388.82     11.18 o
  -1  -1   6     6437.68     6466.20    167.38 o
   0  -1   6     2141.14     2168.00     44.58 o
   1  -1   6     7397.14     7608.37    124.69 o
   2  -1   6     2983.31     2962.37     39.34 o
   3  -1   6      121.89      130.12      5.12 o
   4  -1   6      202.88      207.51      6.74 o
   5  -1   6      107.91      113.15      4.07 o
   6  -1   6     1057.68     1068.25     26.25 o
   7  -1   6       28.96       27.63      3.75 o
   8  -1   6      574.76      567.01     19.52 o
   9  -1   6      227.20      223.04     14.49 o
  -9   0   6      490.55      514.41     32.17 o
  -8   0   6     1479.95     1463.26     45.02 o
  -7   0   6       17.01       24.37      3.84 o
  -6   0   6      423.91      425.75     14.01 o
  -5   0   6     1330.52     1279.53     30.79 o
  -4   0   6     2849.98     2721.43     56.05 o
  -3   0   6     5110.28     4985.59     97.08 o
  -2   0   6    16227.61    15864.79    296.39 o
  -1   0   6     2797.82     2767.94     87.98 o
   0   0   6     1348.03     1440.76     34.53 o
   1   0   6     1725.15     1816.84     27.30 o
   2   0   6      981.15     1089.83     24.88 o
   3   0   6      240.87      199.31      5.74 o
   4   0   6     1816.25     1801.93     91.29 o
   5   0   6     5330.38     5031.10    227.70 o
   6   0   6      468.63      454.07     12.99 o
   7   0   6      709.11      708.56     19.30 o
   8   0   6      425.63      448.58     15.52 o
   9   0   6       40.72       36.67      8.19 o
  -8   1   6      885.28      886.54     31.43 o
  -7   1   6      631.51      614.82     18.98 o
  -6   1   6       85.96       95.97      5.33 o
  -5   1   6     1349.98     1340.69     27.31 o
  -4   1   6     2913.34     2903.53     52.45 o
  -3   1   6      110.14       86.50      5.44 o
  -2   1   6       27.04       35.29      2.58 o
  -1   1   6    11125.86    11378.01    172.48 o
   0   1   6    17333.36    18244.64    279.95 o
   1   1   6    14835.04    15841.99    406.27 o
   2   1   6     9167.39     9601.33    195.18 o
   3   1   6     1922.55     2112.47     46.28 o
   4   1   6      266.31      310.66     25.20 o
   5   1   6     1408.00     1596.14     84.11 o
   6   1   6        8.08       14.56      2.38 o
   7   1   6      769.76      776.36     22.30 o
   8   1   6      504.14      511.73     16.85 o
   9   1   6     3184.29     3051.48    111.85 o
  -8   2   6      595.94      568.96     19.26 o
  -7   2   6      449.96      456.49     19.73 o
  -6   2   6        0.13        3.34      1.85 o
  -5   2   6       54.62       63.57      4.31 o
  -4   2   6      465.27      452.59     11.71 o
  -3   2   6        2.98       11.28      2.03 o
  -2   2   6     2169.42     2242.35     36.89 o
  -1   2   6     9826.67    10376.33    173.89 o
   0   2   6     2529.29     2601.24     36.49 o
   1   2   6      125.08      147.28      4.65 o
   2   2   6     1099.57     1125.99     19.28 o
   3   2   6    12065.58    12257.10    248.23 o
   4   2   6     2779.20     2749.84     65.58 o
   5   2   6     2501.78     2381.00    128.88 o
   6   2   6      640.29      573.58     36.37 o
   7   2   6       16.09       21.91      3.18 o
   8   2   6      181.17      192.18      9.10 o
   9   2   6      322.72      320.53     22.66 o
  -8   3   6       77.67       68.33      7.11 o
  -7   3   6     1213.51     1186.58     30.98 o
  -6   3   6     1776.58     1742.41     34.63 o
  -5   3   6       12.97       21.48      4.97 o
  -4   3   6     1037.87     1075.25     22.78 o
  -3   3   6        0.99        6.78      2.45 o
  -2   3   6      263.44      256.28      6.86 o
  -1   3   6     1702.05     1736.39     38.27 o
   0   3   6     1523.60     1624.00     31.88 o
   1   3   6     3484.25     3644.58     63.72 o
   2   3   6     3603.15     3520.10     61.60 o
   3   3   6     7572.31     7528.71    148.59 o
   4   3   6      357.33      371.57      9.93 o
   5   3   6       31.94       36.84      2.65 o
   6   3   6      187.51      194.88     10.65 o
   7   3   6     1138.29     1177.42     43.75 o
   8   3   6       29.02       31.92      4.10 o
   9   3   6      201.56      212.48     17.10 o
  -7   4   6     1649.53     1630.57     39.99 o
  -6   4   6      220.80      230.90     12.43 o
  -5   4   6      439.11      432.10     12.46 o
  -4   4   6       29.88       36.63      4.94 o
  -3   4   6     2015.95     2024.18     34.15 o
  -2   4   6     1866.33     1906.22     31.91 o
  -1   4   6     3182.91     3261.80     55.51 o
   0   4   6     3058.71     3004.88     49.25 o
   1   4   6     1707.99     1744.16     32.05 o
   2   4   6     3179.88     3135.60     65.53 o
   3   4   6        0.40        7.74      1.87 o
   4   4   6      966.77      968.29     22.98 o
   5   4   6     2354.38     2280.60     59.55 o
   6   4   6      901.77      889.44     26.09 o
   7   4   6     1307.02     1266.33     35.76 o
   8   4   6       49.67       65.80      5.49 o
   9   4   6        7.10        7.97      2.68 o
  -7   5   6      583.65      595.91     20.13 o
  -6   5   6     1958.55     1933.78     45.19 o
  -5   5   6      628.57      627.66     16.42 o
  -4   5   6     2456.52     2469.59     46.02 o
  -3   5   6     1356.63     1337.89     27.18 o
  -2   5   6       64.35       71.65      3.95 o
  -1   5   6      424.42      396.00     10.80 o
   0   5   6      311.95      302.40      8.74 o
   1   5   6     7451.69     7324.92    148.24 o
   2   5   6     3922.38     3856.93     91.10 o
   3   5   6     3853.23     3580.30     75.24 o
   4   5   6     4140.60     4065.13     93.21 o
   5   5   6      501.73      522.45     18.06 o
   6   5   6     1543.68     1465.25     41.58 o
   7   5   6       33.38       33.25      4.56 o
   8   5   6      409.87      426.89     22.75 o
  -6   6   6       14.70       13.22      4.10 o
  -5   6   6      214.16      225.38      9.90 o
  -4   6   6       16.04       19.39      3.64 o
  -3   6   6       70.45       83.86      5.36 o
  -2   6   6     1732.01     1742.91     40.04 o
  -1   6   6     2268.91     2236.49     48.71 o
   0   6   6     1894.37     1918.17     58.01 o
   1   6   6     2440.28     2486.40     55.89 o
   2   6   6       63.47       65.58      5.43 o
   3   6   6      346.54      335.96     12.29 o
   4   6   6     1213.55     1154.49     34.83 o
   5   6   6     3319.67     3387.76    102.52 o
   6   6   6     1086.33     1061.21     38.71 o
   7   6   6      815.97      832.41     27.83 o
   8   6   6      494.42      518.22     20.16 o
  -5   7   6     1008.43     1011.54     28.48 o
  -4   7   6        1.57        0.43      3.07 o
  -3   7   6       46.13       53.11      6.18 o
  -2   7   6       23.18       23.56      6.08 o
  -1   7   6      164.50      182.25     12.62 o
   0   7   6     1913.95     1866.83     56.67 o
   1   7   6      362.18      365.47     18.27 o
   2   7   6      773.27      727.95     27.66 o
   3   7   6     2425.21     2398.53    133.33 o
   4   7   6     5590.61     5130.86    179.30 o
   5   7   6       27.00       29.67      6.97 o
   6   7   6        4.46        7.86      4.33 o
   7   7   6       28.85       29.70      7.36 o
  -4   8   6       97.46       86.95     10.86 o
  -3   8   6        4.13        4.64      4.64 o
  -2   8   6      608.18      549.63     25.22 o
  -1   8   6       71.52       69.14      9.42 o
   0   8   6      120.59      106.55     10.77 o
   1   8   6      743.23      745.34     29.99 o
   2   8   6      720.23      741.50     29.90 o
   3   8   6      886.30      864.08     44.95 o
   4   8   6      458.28      410.75     25.56 o
   5   8   6      207.55      186.63     16.44 o
   6   8   6     1296.04     1333.95     58.27 o
  -2   9   6      926.81      974.69     45.50 o
  -1   9   6      195.41      202.96     18.14 o
   0   9   6      412.19      381.45     21.50 o
   1   9   6        0.84        3.32      5.26 o
   2   9   6      185.91      199.96     15.39 o
   3   9   6      343.27      316.42     23.91 o
   4   9   6     2066.12     1963.39     81.00 o
   5   9   6     1548.07     1454.27     64.70 o
  -3  -8   7      747.71      787.72     41.43 o
  -2  -8   7      149.98      143.98     21.43 o
  -1  -8   7      892.38      962.69     36.81 o
   0  -8   7        1.06        1.30      4.67 o
   1  -8   7        0.98        2.45      7.76 o
   2  -8   7        0.10        2.40      6.91 o
  -5  -7   7     2655.90     2791.03     74.12 o
  -4  -7   7     1645.42     1738.43     42.35 o
  -3  -7   7      236.87      254.63     37.69 o
  -2  -7   7        8.28        9.40      4.72 o
  -1  -7   7       83.09       91.33      9.69 o
   0  -7   7      321.53      334.44     17.75 o
   1  -7   7      245.73      230.95     27.20 o
   2  -7   7      321.97      317.99     25.27 o
   3  -7   7      629.84      581.66     44.32 o
   4  -7   7      146.07      137.14     17.93 o
  -6  -6   7       59.21       62.12      6.91 o
  -5  -6   7       34.69       39.71      5.52 o
  -4  -6   7       86.16       82.30      6.80 o
  -3  -6   7     4157.83     4198.23     86.87 o
  -2  -6   7     4211.59     4214.69     86.36 o
  -1  -6   7     4910.52     5088.03    130.26 o
   0  -6   7     1849.63     1918.43     91.03 o
   1  -6   7        0.39        0.86      3.07 o
   2  -6   7      218.03      212.77     15.89 o
   3  -6   7      116.23      117.30      9.53 o
   4  -6   7       82.65       88.49      8.60 o
   5  -6   7      463.74      433.02     30.31 o
  -7  -5   7      387.11      396.45     18.91 o
  -6  -5   7      142.55      146.45      9.04 o
  -5  -5   7      293.59      315.81     12.92 o
  -4  -5   7      524.31      522.30     16.87 o
  -3  -5   7     2686.01     2630.75     56.55 o
  -2  -5   7      222.51      237.34      9.46 o
  -1  -5   7      467.67      493.94     14.43 o
   0  -5   7     1086.09     1070.27     28.11 o
   1  -5   7     6795.83     6710.38    137.92 o
   2  -5   7     2822.64     2931.09     59.98 o
   3  -5   7     1779.92     1756.18     48.30 o
   4  -5   7      241.50      247.79     12.75 o
   5  -5   7      177.47      185.86     11.04 o
   6  -5   7      167.16      159.68     10.28 o
  -7  -4   7      216.04      238.18     13.87 o
  -6  -4   7      302.18      283.90     18.35 o
  -5  -4   7      377.75      371.95     13.72 o
  -4  -4   7        0.06        6.15      2.97 o
  -3  -4   7      314.80      311.61     11.27 o
  -2  -4   7     1245.55     1271.87     31.26 o
  -1  -4   7     1534.23     1523.86     33.84 o
   0  -4   7     3178.04     3079.20     66.55 o
   1  -4   7     1533.99     1492.73     35.23 o
   2  -4   7       99.66       98.61      5.83 o
   3  -4   7      119.25      115.24      7.79 o
   4  -4   7     1530.47     1521.36     41.30 o
   5  -4   7     1029.00      972.88     28.97 o
   6  -4   7      303.52      279.84     12.55 o
   7  -4   7      827.33      815.87     27.26 o
  -8  -3   7        1.07        4.21      3.54 o
  -7  -3   7       37.08       39.49      6.47 o
  -6  -3   7       23.60       35.82      5.90 o
  -5  -3   7     2417.49     2436.95     69.91 o
  -4  -3   7      686.03      672.40     18.94 o
  -3  -3   7     2750.42     2646.54     55.57 o
  -2  -3   7     1676.87     1666.11     36.64 o
  -1  -3   7        0.57        7.58      4.68 o
   0  -3   7     1079.15     1141.47     22.41 o
   1  -3   7     2078.87     2139.77     46.82 o
   2  -3   7      934.66      974.01     22.27 o
   3  -3   7     1164.30     1223.95     33.22 o
   4  -3   7     2519.18     2463.60     67.09 o
   5  -3   7      152.34      138.95      7.51 o
   6  -3   7       81.43       79.57      6.16 o
   7  -3   7       60.91       60.08      5.64 o
   8  -3   7      342.80      344.85     14.00 o
  -8  -2   7      848.13      813.55     59.55 o
  -7  -2   7      778.21      700.26     25.87 o
  -6  -2   7     3080.92     2969.30     63.45 o
  -5  -2   7        6.02       16.44      3.45 o
  -4  -2   7     1032.04     1005.04     25.02 o
  -3  -2   7       19.91       39.70      3.81 o
  -2  -2   7     6856.74     6544.65    126.10 o
  -1  -2   7     5561.21     5571.38    107.42 o
   0  -2   7     8015.50     8079.76    153.24 o
   1  -2   7     5862.99     5731.35    120.26 o
   2  -2   7      725.22      723.70     14.44 o
   3  -2   7      858.02      884.81     22.59 o
   4  -2   7      699.85      732.77     14.07 o
   5  -2   7      460.67      473.21     11.75 o
   6  -2   7      138.17      146.82      5.70 o
   7  -2   7      952.82      982.56     28.11 o
   8  -2   7     1620.53     1652.97     42.03 o
  -8  -1   7      767.66      768.52     34.55 o
  -7  -1   7     1010.09      980.97     33.56 o
  -6  -1   7        2.08        5.25      3.38 o
  -5  -1   7      345.05      344.01     12.83 o
  -4  -1   7     1713.47     1671.19     38.26 o
  -3  -1   7     1992.25     1891.74     40.66 o
  -2  -1   7     9326.76     9183.45    174.23 o
  -1  -1   7     1107.34     1146.38     29.38 o
   0  -1   7       29.44       54.44      9.80 o
   1  -1   7     3148.47     3172.63     52.23 o
   2  -1   7    13276.99    12563.51    196.78 o
   3  -1   7     8067.91     8212.88    147.59 o
   4  -1   7     2267.08     2217.77     48.71 o
   5  -1   7     1603.41     1563.79     39.62 o
   6  -1   7       48.88       51.61      3.89 o
   7  -1   7      696.92      695.26     19.37 o
   8  -1   7      251.94      254.70     14.77 o
  -8   0   7     2025.60     2011.79     58.32 o
  -7   0   7      851.84      797.81     28.32 o
  -6   0   7     1113.01     1065.82     23.62 o
  -5   0   7      209.86      201.73     10.96 o
  -4   0   7     1235.31     1216.37     28.52 o
  -3   0   7       63.64       67.47      4.28 o
  -2   0   7       10.09        8.23      1.60 o
  -1   0   7     1325.42     1319.12     43.18 o
   0   0   7     3208.23     3258.09     90.18 o
   1   0   7    11480.38    11742.71    201.27 o
   2   0   7     9030.28     9205.29    147.48 o
   3   0   7      262.17      267.06      7.74 o
   4   0   7       75.34      102.84     15.87 o
   5   0   7     2185.51     2108.77    108.02 o
   6   0   7     3482.64     3340.23     93.03 o
   7   0   7      535.60      546.62     15.60 o
   8   0   7      292.08      300.76     19.20 o
   9   0   7      595.73      583.58     30.78 o
  -8   1   7      821.91      793.58     29.54 o
  -7   1   7        0.97        8.09      3.29 o
  -6   1   7       92.89       92.50      5.47 o
  -5   1   7       40.23       55.96      4.17 o
  -4   1   7     2522.60     2452.88     45.44 o
  -3   1   7       22.96       32.30      3.26 o
  -2   1   7     3441.75     3574.90     62.77 o
  -1   1   7     1718.43     1790.11     37.20 o
   0   1   7      122.91      157.42      4.22 o
   1   1   7      931.52      919.57     16.60 o
   2   1   7      113.73       98.57      3.43 o
   3   1   7     4056.80     4310.10     74.78 o
   4   1   7     4572.81     4492.49    202.71 o
   5   1   7     2050.09     2017.90    103.09 o
   6   1   7      278.76      281.71     27.95 o
   7   1   7       14.67       23.70      5.72 o
   8   1   7        9.63       12.80      4.72 o
   9   1   7      226.19      226.70     17.98 o
  -8   2   7      810.06      738.62     39.87 o
  -7   2   7     3072.87     3036.23     80.98 o
  -6   2   7     1865.29     1858.03     42.43 o
  -5   2   7     2914.08     2914.47     53.97 o
  -4   2   7     1911.63     1907.47     36.71 o
  -3   2   7       90.17      101.24      4.15 o
  -2   2   7      134.50      178.04      5.41 o
  -1   2   7       84.35      116.80      5.05 o
   0   2   7     1654.00     1667.41     41.87 o
   1   2   7     4515.88     4843.93     76.91 o
   2   2   7     6762.35     6733.75    141.96 o
   3   2   7     4607.84     4718.52     90.53 o
   4   2   7     2528.26     2686.78     57.22 o
   5   2   7      300.90      299.76     10.87 o
   6   2   7      114.80      112.20      6.26 o
   7   2   7     1340.68     1317.51     46.15 o
   8   2   7      413.76      421.48     14.57 o
   9   2   7      655.16      658.65     35.39 o
  -8   3   7      340.28      341.97     14.68 o
  -7   3   7       40.76       38.12      5.45 o
  -6   3   7      145.46      159.27      8.55 o
  -5   3   7        6.93       12.92      3.76 o
  -4   3   7     1761.02     1773.03     34.83 o
  -3   3   7     1524.49     1455.17     28.98 o
  -2   3   7     4542.66     4677.47     74.05 o
  -1   3   7     9276.89     9448.51    179.05 o
   0   3   7     1718.94     1705.31     38.73 o
   1   3   7        7.71       20.23      2.41 o
   2   3   7      185.43      181.95      5.56 o
   3   3   7     4485.48     4544.90     95.61 o
   4   3   7     4027.45     4054.36     81.44 o
   5   3   7      791.74      799.45     18.40 o
   6   3   7     5257.18     5453.86    181.05 o
   7   3   7      878.26      880.91     33.53 o
   8   3   7      608.01      640.06     26.27 o
   9   3   7      466.81      466.26     29.20 o
  -7   4   7     2274.49     2181.50     50.69 o
  -6   4   7     2399.91     2384.35     48.73 o
  -5   4   7       87.64      100.71      6.00 o
  -4   4   7        1.34        9.21      2.36 o
  -3   4   7        3.23        5.78      1.60 o
  -2   4   7      249.74      278.51      7.59 o
  -1   4   7      638.44      688.04     15.17 o
   0   4   7     1096.06     1122.26     20.49 o
   1   4   7     4765.22     4893.77     83.89 o
   2   4   7     4751.37     4785.82     97.53 o
   3   4   7     7501.99     7067.28    158.39 o
   4   4   7     1328.30     1288.69     24.47 o
   5   4   7      103.68       97.04      8.22 o
   6   4   7     1006.56      969.87     39.77 o
   7   4   7     1569.88     1549.13     42.30 o
   8   4   7      262.06      283.22     11.49 o
   9   4   7      544.88      537.48     16.17 o
  -7   5   7     1373.70     1333.32     35.34 o
  -6   5   7       17.01       15.84      4.00 o
  -5   5   7      138.20      142.00      7.16 o
  -4   5   7       75.61       81.41      6.01 o
  -3   5   7     1460.53     1518.21     30.39 o
  -2   5   7       35.84       45.24      6.85 o
  -1   5   7       34.62       37.79      6.07 o
   0   5   7      389.71      423.65     11.04 o
   1   5   7       69.44       59.00      5.67 o
   2   5   7     1533.06     1566.07     52.83 o
   3   5   7      111.06      110.11      7.65 o
   4   5   7     4143.64     4097.74    125.68 o
   5   5   7      780.48      768.27     25.45 o
   6   5   7     3031.77     3020.24     79.04 o
   7   5   7     1241.53     1201.38     35.22 o
   8   5   7       45.81       52.52      5.40 o
  -6   6   7     1913.08     1953.82     46.92 o
  -5   6   7     1916.26     1929.49     39.17 o
  -4   6   7     3311.77     3268.09     59.99 o
  -3   6   7      771.71      802.76     19.29 o
  -2   6   7       45.07       51.65      5.20 o
  -1   6   7      987.26      940.49     24.23 o
   0   6   7        6.75        7.68      3.72 o
   1   6   7      200.01      194.08     20.32 o
   2   6   7        6.02       10.31      4.12 o
   3   6   7     2085.19     2032.03     55.88 o
   4   6   7     3345.19     3240.65     85.53 o
   5   6   7     1120.04     1094.13     33.46 o
   6   6   7      320.23      325.81     14.35 o
   7   6   7      291.96      286.75     13.51 o
   8   6   7     1280.70     1310.85     39.81 o
  -5   7   7        4.28        7.11      3.56 o
  -4   7   7        6.78       10.28      4.09 o
  -3   7   7      787.84      807.71     24.07 o
  -2   7   7     2452.57     2411.39     54.14 o
  -1   7   7     1941.80     1874.75     56.03 o
   0   7   7     2043.09     2012.24     58.92 o
   1   7   7     1006.00     1031.56     35.41 o
   2   7   7      155.97      158.50     11.60 o
   3   7   7      211.64      189.27     12.35 o
   4   7   7       15.85       19.95      5.68 o
   5   7   7      491.12      482.42     26.81 o
   6   7   7      815.10      861.46     40.18 o
   7   7   7     1930.03     1904.80     75.14 o
  -4   8   7      474.42      475.99     24.03 o
  -3   8   7      757.82      722.01     30.28 o
  -2   8   7      102.96       91.71     10.66 o
  -1   8   7       23.64       23.69      6.44 o
   0   8   7       19.08       15.46      5.72 o
   1   8   7      681.00      651.60     27.62 o
   2   8   7     1524.78     1534.45     89.17 o
   3   8   7     1136.84     1061.57     48.83 o
   4   8   7     2744.86     2624.07    100.73 o
   5   8   7      526.55      513.77     29.49 o
   6   8   7       65.28       78.53     11.30 o
  -2   9   7      467.53      480.07     25.86 o
  -1   9   7       19.01       18.17      7.20 o
   0   9   7       16.16       10.73      6.24 o
   1   9   7      484.74      489.23     24.92 o
   2   9   7      218.68      211.74     22.48 o
   3   9   7      143.74      127.15     15.41 o
   4   9   7       21.97       24.95      7.69 o
  -2  -8   8       30.38       38.56      8.38 o
  -1  -8   8     1079.37     1125.76     41.22 o
   0  -8   8     2830.29     2965.83    131.54 o
   1  -8   8     2184.68     2249.44     87.07 o
  -4  -7   8      175.51      174.66     24.13 o
  -3  -7   8      942.41      978.11     36.39 o
  -2  -7   8     1210.86     1258.78     43.10 o
  -1  -7   8     1534.84     1708.42     53.81 o
   0  -7   8      449.93      454.22     44.79 o
   1  -7   8      133.48      159.25     22.91 o
   2  -7   8      184.74      204.82     21.55 o
   3  -7   8     2092.38     2249.60     84.34 o
  -6  -6   8      509.78      541.10     19.58 o
  -5  -6   8        3.71        2.07      2.98 o
  -4  -6   8      583.75      558.61     18.45 o
  -3  -6   8       18.99       24.45      4.22 o
  -2  -6   8       10.97       18.22      8.85 o
  -1  -6   8       35.89       47.14      7.18 o
   0  -6   8     1043.61     1091.70     62.82 o
   1  -6   8     1782.62     1908.09     55.93 o
   2  -6   8     1319.84     1366.21     57.09 o
   3  -6   8     1092.48     1082.12     43.39 o
   4  -6   8       68.74       68.51      7.74 o
   5  -6   8       62.61       59.20      9.62 o
  -7  -5   8     1082.53     1049.76     45.40 o
  -6  -5   8      409.83      402.86     27.45 o
  -5  -5   8       12.28       13.50      3.79 o
  -4  -5   8       45.91       42.69      5.09 o
  -3  -5   8      777.99      821.76     22.60 o
  -2  -5   8     1547.51     1578.69     39.79 o
  -1  -5   8     1398.61     1403.25     52.05 o
   0  -5   8     1159.27     1220.75     31.51 o
   1  -5   8       18.95       32.77      4.12 o
   2  -5   8      468.16      487.81     19.36 o
   3  -5   8        2.10        9.96      4.74 o
   4  -5   8      390.81      378.14     16.47 o
   5  -5   8      528.01      510.86     20.09 o
   6  -5   8      294.82      282.90     27.30 o
  -7  -4   8      345.24      340.81     24.59 o
  -6  -4   8     1023.55     1052.86     28.89 o
  -5  -4   8        4.47       11.77      3.72 o
  -4  -4   8     3856.83     3700.94     77.06 o
  -3  -4   8     3324.61     3325.63     69.35 o
  -2  -4   8      227.97      245.83      9.50 o
  -1  -4   8      364.22      390.62     11.96 o
   0  -4   8     1489.99     1554.52     37.06 o
   1  -4   8     7392.19     7466.76    193.32 o
   2  -4   8     1568.37     1604.45     39.18 o
   3  -4   8     2364.49     2242.19     57.50 o
   4  -4   8     1785.58     1779.88     47.46 o
   5  -4   8       17.20       18.02      3.89 o
   6  -4   8      873.21      878.15     31.57 o
   7  -4   8       21.77       21.33      4.55 o
  -8  -3   8      594.15      558.80     32.62 o
  -7  -3   8      327.08      316.86     24.61 o
  -6  -3   8       21.21       38.91      8.04 o
  -5  -3   8      611.23      602.16     18.63 o
  -4  -3   8      208.76      203.74      9.26 o
  -3  -3   8       49.02       54.54      4.75 o
  -2  -3   8     3326.46     3362.13     68.44 o
  -1  -3   8     2178.94     2189.58     46.02 o
   0  -3   8     5845.04     5842.75    112.75 o
   1  -3   8     5315.80     5437.42    111.05 o
   2  -3   8       98.87      119.70      5.58 o
   3  -3   8      753.82      796.24     24.02 o
   4  -3   8     1850.35     1819.32     46.55 o
   5  -3   8     2747.54     2679.18     64.17 o
   6  -3   8      727.08      681.43     21.23 o
   7  -3   8      894.11      900.61     26.59 o
  -8  -2   8      328.38      309.63     20.86 o
  -7  -2   8      130.36      145.58     11.20 o
  -6  -2   8     1719.78     1765.81     41.59 o
  -5  -2   8     1303.05     1279.92     38.39 o
  -4  -2   8       22.44       24.38      3.64 o
  -3  -2   8       97.25       90.24      7.01 o
  -2  -2   8        6.78       13.82      5.54 o
  -1  -2   8       57.68       69.74      4.37 o
   0  -2   8      137.90      152.98      5.93 o
   1  -2   8     4490.45     4856.04     78.09 o
   2  -2   8     4825.92     4908.75     79.86 o
   3  -2   8     3111.95     3161.59     60.60 o
   4  -2   8     6211.52     6368.62    100.92 o
   5  -2   8       12.27       12.03      1.88 o
   6  -2   8       36.97       41.30      3.15 o
   7  -2   8      306.82      287.41     15.28 o
   8  -2   8      607.18      653.15     40.30 o
  -8  -1   8     1093.49     1067.37     36.63 o
  -7  -1   8     1629.44     1589.47     47.64 o
  -6  -1   8     2220.98     2195.63     49.24 o
  -5  -1   8      209.11      219.54      9.76 o
  -4  -1   8       26.70       29.76      4.96 o
  -3  -1   8      216.65      247.40      9.34 o
  -2  -1   8     2665.02     2608.91     72.52 o
  -1  -1   8      144.85      144.21      6.07 o
   0  -1   8        2.40        9.64      4.80 o
   1  -1   8     2834.75     2778.65     53.26 o
   2  -1   8     2485.12     2649.24     50.64 o
   3  -1   8      550.12      534.08     12.49 o
   4  -1   8        0.61        3.06      1.87 o
   5  -1   8     1998.68     1969.92     36.88 o
   6  -1   8     2481.39     2472.20     90.09 o
   7  -1   8      398.71      376.13     12.54 o
   8  -1   8      597.80      586.87     24.98 o
  -8   0   8       26.88       28.22      6.13 o
  -7   0   8      146.15      133.39     10.60 o
  -6   0   8       56.24       65.15      5.84 o
  -5   0   8     2487.19     2443.29     66.37 o
  -4   0   8     2651.16     2606.10     48.50 o
  -3   0   8     3505.72     3517.64     62.73 o
  -2   0   8     2009.21     1904.20     35.61 o
  -1   0   8     2913.98     3079.46     61.52 o
   0   0   8      338.10      343.09      9.25 o
   1   0   8      655.21      713.49     16.36 o
   2   0   8     1333.81     1406.86     43.27 o
   3   0   8     2826.63     2806.26     62.86 o
   4   0   8     2832.64     2814.77    125.76 o
   5   0   8     1473.32     1463.42     82.39 o
   6   0   8     2234.55     2229.80    117.10 o
   7   0   8      695.32      670.98     26.47 o
   8   0   8        8.77       13.76      4.83 o
   9   0   8      460.93      440.13     25.49 o
  -8   1   8     2450.93     2529.91     71.19 o
  -7   1   8     2155.97     2085.20     59.38 o
  -6   1   8      573.75      558.36     17.60 o
  -5   1   8      410.67      422.94     12.17 o
  -4   1   8        8.83       14.39      2.48 o
  -3   1   8        8.10       13.43      2.52 o
  -2   1   8       76.74       66.92      3.76 o
  -1   1   8     4859.83     5235.19    101.24 o
   0   1   8     5948.84     6042.07     96.13 o
   1   1   8     6098.16     6233.86     98.80 o
   2   1   8     8935.34     9129.14    211.12 o
   3   1   8      107.12      106.26      4.27 o
   4   1   8      140.40      162.62     14.66 o
   5   1   8      149.29      133.04     18.91 o
   6   1   8     5655.14     5533.57    253.76 o
   8   1   8     1073.92     1021.07     45.00 o
   9   1   8     1758.59     1743.95     70.03 o
  -8   2   8      629.26      623.53     26.01 o
  -7   2   8      122.61      137.33     12.81 o
  -6   2   8     1417.92     1399.30     34.27 o
  -5   2   8     3443.19     3453.23     71.75 o
  -4   2   8     2120.27     2044.07     39.34 o
  -3   2   8       56.68       67.44      4.14 o
  -2   2   8       57.64       65.00      5.25 o
  -1   2   8      355.09      338.29      8.25 o
   0   2   8        3.44       11.93      2.02 o
   1   2   8      985.85     1023.43     18.68 o
   2   2   8     1060.41     1145.42     27.14 o
   3   2   8     8080.38     8106.89    125.16 o
   4   2   8     6497.28     6575.68    279.22 o
   5   2   8     5105.53     5192.31    121.10 o
   6   2   8     1221.99     1278.08     44.04 o
   7   2   8       14.73       20.37      2.54 o
   8   2   8        9.79       18.87      5.93 o
   9   2   8      191.24      178.48     16.26 o
  -7   3   8     1940.57     1879.56     46.19 o
  -6   3   8     1111.25     1101.52     28.88 o
  -5   3   8     2125.44     2160.54     48.17 o
  -4   3   8     1851.44     1819.14     40.97 o
  -3   3   8      926.59      940.66     20.66 o
  -2   3   8       12.14       26.70      2.51 o
  -1   3   8      626.67      652.81     14.90 o
   0   3   8      532.58      612.72     16.26 o
   1   3   8      551.62      621.70     16.06 o
   2   3   8     2427.65     2643.76     47.21 o
   3   3   8     1556.68     1585.30     28.80 o
   4   3   8      162.85      155.08      5.43 o
   5   3   8      329.35      358.03     31.60 o
   6   3   8     2738.31     2820.31     95.80 o
   7   3   8     2721.65     2749.65     93.72 o
   8   3   8      763.91      783.75     30.35 o
   9   3   8      808.96      796.41     41.43 o
  -7   4   8      583.88      586.17     20.18 o
  -6   4   8       48.02       44.55      4.79 o
  -5   4   8       13.05        8.50      2.64 o
  -4   4   8     4081.90     4108.22     72.15 o
  -3   4   8     1986.12     2036.13     44.96 o
  -2   4   8      994.15     1037.10     22.36 o
  -1   4   8     2820.91     2857.73     59.11 o
   0   4   8      493.07      536.80     13.51 o
   1   4   8      402.45      454.56     10.64 o
   2   4   8      498.58      455.90     26.51 o
   3   4   8       57.49       60.50      6.71 o
   4   4   8      486.77      497.56     13.46 o
   5   4   8      863.84      866.08     25.11 o
   6   4   8     3813.53     3802.29    233.24 o
   7   4   8     1708.81     1681.88    109.92 o
   8   4   8        6.70       10.61      3.50 o
  -6   5   8     1449.13     1429.80     36.55 o
  -5   5   8     1027.12     1005.86     23.55 o
  -4   5   8     2989.67     3043.65     55.89 o
  -3   5   8      981.91     1028.39     22.71 o
  -2   5   8       48.01       48.60      4.02 o
  -1   5   8      266.86      276.73     13.09 o
   0   5   8     4931.24     4985.34     98.19 o
   1   5   8     1700.54     1630.14     31.22 o
   2   5   8      975.92      982.30     24.88 o
   3   5   8     3307.41     3339.53     70.83 o
   4   5   8      580.20      560.02     18.72 o
   5   5   8      721.51      737.90     23.30 o
   6   5   8       81.21       85.28      6.35 o
   7   5   8      420.43      409.93     15.50 o
   8   5   8      267.57      274.57     25.45 o
  -6   6   8      168.91      170.41     10.47 o
  -5   6   8      589.86      594.99     19.57 o
  -4   6   8     1469.15     1443.23     30.89 o
  -3   6   8     2862.69     2890.61     53.58 o
  -2   6   8      784.21      781.25     21.98 o
  -1   6   8       32.37       41.00      6.17 o
   0   6   8     1953.77     1920.21     62.51 o
   1   6   8      960.29      955.73     50.54 o
   2   6   8       26.88       33.61      9.17 o
   3   6   8      128.26      127.15      8.77 o
   4   6   8     3481.58     3345.20     88.20 o
   5   6   8     2228.21     2257.68     98.89 o
   6   6   8     1685.69     1767.90     70.81 o
   7   6   8     1752.29     1743.44     49.87 o
  -5   7   8      904.76      914.99     29.18 o
  -4   7   8      810.76      833.06     25.49 o
  -3   7   8      822.63      807.50     37.60 o
  -2   7   8      423.36      429.48     15.63 o
  -1   7   8       94.09      110.43     18.21 o
   0   7   8      954.56      934.25     33.28 o
   1   7   8      219.65      226.34     15.75 o
   2   7   8       35.87       36.34      6.51 o
   3   7   8      756.15      702.29     34.64 o
   4   7   8      307.51      296.65     19.59 o
   5   7   8      721.73      729.74     35.50 o
   6   7   8      150.84      139.76     12.73 o
   7   7   8     1153.89     1130.59     49.44 o
  -4   8   8       11.47       20.75     11.62 o
  -3   8   8      732.26      655.23     49.19 o
  -2   8   8     1006.73      985.61     37.17 o
  -1   8   8     1022.10      960.72     36.23 o
   0   8   8      273.79      299.87     17.55 o
   1   8   8      147.62      143.70     12.56 o
   2   8   8       93.10       70.59      9.35 o
   3   8   8      394.58      338.15     22.77 o
   4   8   8       41.06       44.86      8.86 o
   5   8   8      186.62      171.65     15.66 o
   6   8   8      294.74      338.04     22.98 o
  -2   9   8      939.43      908.86     37.45 o
  -1   9   8       44.70       32.38      8.33 o
   0   9   8      161.11      163.50     14.70 o
   1   9   8      901.63      901.66     36.32 o
   2   9   8      574.55      560.45     33.96 o
   3   9   8      146.80      128.72     15.73 o
   4   9   8      150.33      170.47     16.76 o
  -4  -7   9      652.65      736.42     31.28 o
  -3  -7   9      189.46      207.48     15.24 o
  -2  -7   9        9.17       10.51      8.51 o
  -1  -7   9      240.52      252.55     21.41 o
   0  -7   9     1603.80     1672.85     83.86 o
   1  -7   9      393.54      370.30     47.47 o
   2  -7   9      445.65      442.58     30.47 o
   3  -7   9      216.44      229.94     23.12 o
  -5  -6   9      137.13      137.29      9.47 o
  -4  -6   9      661.28      728.40     22.39 o
  -3  -6   9      727.07      731.70     55.82 o
  -2  -6   9     1458.64     1467.00     47.14 o
  -1  -6   9     3527.97     3696.47     99.07 o
   0  -6   9      997.48      989.12     34.46 o
   1  -6   9       43.24       53.17     11.33 o
   2  -6   9        4.87        5.59      5.55 o
   3  -6   9     1669.75     1774.16     72.69 o
   4  -6   9     1780.34     1793.72     52.06 o
  -6  -5   9     1485.54     1508.32     38.89 o
  -5  -5   9       36.94       36.70      5.42 o
  -4  -5   9       10.05        6.30      3.11 o
  -3  -5   9       26.84       26.79      4.15 o
  -2  -5   9      309.21      320.30     11.77 o
  -1  -5   9      350.76      314.74     24.18 o
   0  -5   9     2407.58     2381.73     66.36 o
   1  -5   9     4455.33     4404.83     93.73 o
   2  -5   9     2948.43     2990.04     75.89 o
   3  -5   9     2933.42     2950.76     75.46 o
   4  -5   9      210.48      193.05     11.45 o
   5  -5   9       15.58       13.00      4.12 o
   6  -5   9      216.42      205.43     12.13 o
  -7  -4   9      795.54      816.49     30.29 o
  -6  -4   9      131.55      129.89     12.03 o
  -5  -4   9      366.79      384.12     14.62 o
  -4  -4   9      243.07      233.41     10.65 o
  -3  -4   9      775.10      775.10     21.57 o
  -2  -4   9      101.97      101.63      6.27 o
  -1  -4   9      220.97      204.48      8.20 o
   0  -4   9      260.69      274.38     13.55 o
   1  -4   9      180.20      186.73      8.45 o
   2  -4   9       70.33       81.98      8.10 o
   3  -4   9      601.27      613.95     21.57 o
   4  -4   9     3517.32     3511.23     85.00 o
   5  -4   9     1988.87     1903.92     50.66 o
   6  -4   9     1861.06     1814.64     48.92 o
  -7  -3   9      192.10      195.96     13.13 o
  -6  -3   9     2652.73     2684.65     59.95 o
  -5  -3   9     1336.88     1351.72     33.87 o
  -4  -3   9      938.70      932.66     24.94 o
  -3  -3   9     1154.24     1196.47     29.37 o
  -2  -3   9      420.90      424.78     13.38 o
  -1  -3   9      111.98      110.04      5.73 o
   0  -3   9       79.02       90.15      4.75 o
   1  -3   9      581.43      609.28     16.29 o
   2  -3   9      156.54      168.67      6.89 o
   3  -3   9     1821.48     1743.50     45.29 o
   4  -3   9     1736.61     1718.81     44.66 o
   5  -3   9      156.17      176.74      9.13 o
   6  -3   9       32.59       27.73      4.20 o
   7  -3   9      186.47      173.30     15.61 o
  -8  -2   9      739.45      730.52     28.95 o
  -7  -2   9      713.15      716.53     25.88 o
  -6  -2   9      132.36      137.86      8.75 o
  -5  -2   9      288.90      266.29     11.31 o
  -4  -2   9       88.70       87.35      6.30 o
  -3  -2   9     1109.48     1099.73     41.49 o
  -2  -2   9     1195.45     1195.62     28.14 o
  -1  -2   9     4480.62     4404.34    105.54 o
   0  -2   9     3371.64     3318.36     66.24 o
   1  -2   9     2278.33     2272.44     53.36 o
   2  -2   9      269.26      277.71      9.61 o
   3  -2   9       16.92       21.97      3.01 o
   4  -2   9      355.66      385.53     10.10 o
   5  -2   9      612.93      601.26     14.75 o
   6  -2   9      705.77      695.87     20.42 o
   7  -2   9     1274.61     1179.10     41.35 o
   8  -2   9      819.70      732.03     60.55 o
  -8  -1   9      221.86      197.16     24.84 o
  -7  -1   9     1425.25     1457.21     61.10 o
  -6  -1   9     4496.84     4408.61     98.11 o
  -5  -1   9     5567.79     5539.69    170.44 o
  -4  -1   9      437.33      447.75     14.54 o
  -3  -1   9      200.88      188.28      8.25 o
  -2  -1   9      729.73      742.68     19.16 o
  -1  -1   9        0.39        7.16      3.32 o
   0  -1   9      319.40      313.97      9.59 o
   1  -1   9     1462.39     1425.40     34.85 o
   2  -1   9     6430.47     6496.87    118.59 o
   3  -1   9     3858.10     3798.33     71.14 o
   4  -1   9     7830.93     7636.42    199.03 o
   5  -1   9     2118.86     2053.11     69.88 o
   6  -1   9       75.66       73.94      4.98 o
   7  -1   9       61.18       63.86      8.11 o
   8  -1   9      493.59      520.42     48.51 o
  -8   0   9     1389.90     1397.11     50.01 o
  -7   0   9     1184.99     1130.67     37.30 o
  -6   0   9      529.17      522.89     17.24 o
  -5   0   9        1.33        2.20      2.91 o
  -4   0   9      772.69      745.40     20.45 o
  -3   0   9     1035.52     1036.87     22.07 o
  -2   0   9     2982.38     2862.15     58.72 o
  -1   0   9     1377.40     1419.28     47.37 o
   0   0   9        1.95        7.92      1.78 o
   1   0   9     2380.68     2439.88     46.68 o
   2   0   9      408.38      401.67     10.85 o
   3   0   9       17.82       25.46      1.66 o
   4   0   9      170.50      173.86     14.98 o
   5   0   9     4919.62     4648.62    104.03 o
   6   0   9     3338.02     3197.89    159.50 o
   7   0   9     1536.17     1506.19     48.84 o
   8   0   9     1918.94     1832.99     58.75 o
  -8   1   9      455.25      477.92     43.57 o
  -7   1   9       64.98       57.99      7.96 o
  -6   1   9       44.06       46.52      5.48 o
  -5   1   9     4750.54     4632.44     93.89 o
  -4   1   9     3694.69     3713.38     75.96 o
  -3   1   9      714.91      736.43     19.48 o
  -2   1   9      914.25      910.64     30.48 o
  -1   1   9     1182.63     1246.54     25.84 o
   0   1   9       38.25       60.69      4.13 o
   1   1   9      678.88      710.81     14.07 o
   2   1   9      672.81      697.39     20.98 o
   3   1   9      169.91      182.54      6.45 o
   4   1   9     1296.09     1270.42     28.78 o
   5   1   9     4804.13     4484.80    208.22 o
   6   1   9      652.74      658.43     48.97 o
   7   1   9       31.13       37.28     13.62 o
   8   1   9      684.54      686.92     33.99 o
  -8   2   9     1637.78     1611.74     51.05 o
  -7   2   9      755.03      748.21     46.50 o
  -6   2   9     1187.30     1217.28     31.43 o
  -5   2   9     4412.13     4395.55     89.77 o
  -4   2   9      245.51      273.86     10.89 o
  -3   2   9       79.67       72.94      4.50 o
  -2   2   9       96.37       90.86      4.90 o
  -1   2   9     5757.97     5960.35    126.52 o
   0   2   9     4031.12     4377.38     79.92 o
   1   2   9      187.64      198.06     11.58 o
   2   2   9     1259.25     1246.02     30.06 o
   3   2   9       83.81      104.11      5.07 o
   4   2   9      168.67      176.91      5.06 o
   5   2   9      552.66      540.78     13.72 o
  -7   3   9      245.07      254.88     15.42 o
  -6   3   9      635.83      605.87     19.39 o
  -5   3   9     2046.98     2011.00     45.89 o
  -4   3   9     4338.37     4410.37     89.62 o
  -3   3   9     3281.34     3369.82     69.61 o
  -2   3   9     3515.47     3697.99     66.37 o
  -1   3   9     2466.11     2425.91     52.68 o
   0   3   9      224.55      255.67     10.76 o
   1   3   9      535.55      602.92     14.36 o
   2   3   9      709.50      785.90     17.96 o
   3   3   9     2996.45     2981.52     61.02 o
   4   3   9     1440.72     1425.84     30.66 o
   5   3   9     4946.31     4867.75    152.36 o
   6   3   9     1337.32     1350.46     48.22 o
   7   3   9      154.69      161.61      9.08 o
  -7   4   9     1705.48     1665.25     54.46 o
  -6   4   9      853.96      851.43     36.80 o
  -5   4   9     1192.83     1133.24     30.38 o
  -4   4   9      173.47      185.40      9.19 o
  -3   4   9     1469.82     1446.49     34.45 o
  -2   4   9     1149.70     1175.73     28.65 o
  -1   4   9     1622.76     1709.64     33.61 o
   0   4   9     3175.88     3353.08     71.05 o
   1   4   9      407.10      413.13     13.84 o
   2   4   9     3253.89     3374.41     70.63 o
   3   4   9     1549.66     1541.90     34.31 o
   4   4   9       27.99       29.74      3.97 o
   5   4   9       13.16       20.12      3.40 o
   6   4   9      999.48     1011.79     28.78 o
   7   4   9     1875.48     1901.38     61.80 o
   8   4   9     1640.65     1569.73     73.24 o
  -6   5   9       36.16       40.07      5.92 o
  -5   5   9        2.44       10.71      3.13 o
  -4   5   9     2177.98     2179.29     43.04 o
  -3   5   9     3782.83     3777.29     67.25 o
  -2   5   9      514.29      535.50     14.07 o
  -1   5   9     1208.08     1233.81     31.03 o
   0   5   9      236.58      240.81      7.96 o
   1   5   9      117.77      129.36      5.22 o
   2   5   9       12.68       16.29      3.09 o
   3   5   9       39.01       53.95      4.55 o
   4   5   9       18.26       15.38      3.28 o
   5   5   9     2087.12     2034.82     54.84 o
   6   5   9     2677.96     2741.54    137.19 o
   7   5   9      298.53      313.28     19.23 o
   8   5   9        1.05        6.26      2.84 o
  -6   6   9      491.62      501.22     38.28 o
  -5   6   9     1294.13     1280.90     29.20 o
  -4   6   9     2162.23     2174.35     43.13 o
  -3   6   9     1054.85     1055.64     24.15 o
  -2   6   9      308.94      306.35     12.15 o
  -1   6   9     1262.61     1254.20     30.73 o
   0   6   9     1908.11     1954.21     43.16 o
   1   6   9      298.92      351.21     16.45 o
   2   6   9      316.51      326.32     12.33 o
   3   6   9      430.31      418.63     16.56 o
   4   6   9        1.66        5.75      2.70 o
   5   6   9      320.03      317.60     13.76 o
   6   6   9      476.81      495.93     43.00 o
   7   6   9       61.40       79.53      7.23 o
  -5   7   9       28.65       21.75      4.66 o
  -4   7   9       94.06       95.59      8.41 o
  -3   7   9     2349.26     2310.07     74.87 o
  -2   7   9     2268.67     2235.70     55.56 o
  -1   7   9     3572.91     3493.56     73.88 o
   0   7   9     3523.39     3615.59     96.80 o
   1   7   9      301.94      315.78     34.33 o
   2   7   9      128.11      139.20     10.73 o
   3   7   9        2.67        6.65      4.29 o
   4   7   9      347.09      322.25     20.63 o
   5   7   9      291.26      271.67     18.62 o
   6   7   9       97.12       95.40     10.94 o
   7   7   9     1618.09     1618.30     65.74 o
  -3   8   9      238.18      239.53     12.68 o
  -2   8   9       12.45       26.19      7.11 o
  -1   8   9      199.92      188.95     14.24 o
   0   8   9      194.59      189.90     14.48 o
   1   8   9     2773.66     2841.86    129.97 o
   2   8   9     1338.96     1334.84     58.73 o
   3   8   9     2128.72     1958.56     79.07 o
   4   8   9      974.04      938.64     45.00 o
   5   8   9        7.99       15.55      5.86 o
  -1   9   9      683.94      697.54     31.38 o
   0   9   9      591.39      564.19     41.21 o
   1   9   9        0.88        5.32      5.67 o
   2   9   9      148.40      134.15     16.19 o
   3   9   9        1.33       -0.39      4.07 o
   4   9   9       29.07       10.44      6.08 o
  -3  -7  10       53.23       46.51     19.89 o
  -2  -7  10       13.89       19.51      6.15 o
  -1  -7  10      725.68      730.91     30.21 o
   0  -7  10       11.75        7.61      9.94 o
   1  -7  10        2.43        3.51      6.18 o
   2  -7  10      971.31      993.62     49.35 o
  -5  -6  10      398.31      380.33     15.97 o
  -4  -6  10        0.33        1.82      6.01 o
  -3  -6  10      629.41      628.22     53.96 o
  -2  -6  10      163.40      181.70     13.40 o
  -1  -6  10      556.53      574.51     24.55 o
   0  -6  10      110.92      115.49     10.40 o
   1  -6  10        5.39        2.90      4.90 o
   2  -6  10      786.51      832.56     42.08 o
   3  -6  10      643.47      685.96     37.49 o
   4  -6  10       59.52       49.75     11.59 o
  -6  -5  10        9.98       16.43      4.67 o
  -5  -5  10        5.10        4.79      3.38 o
  -4  -5  10      423.64      444.75     16.20 o
  -3  -5  10     1322.94     1271.88     32.13 o
  -2  -5  10      423.24      424.23     19.90 o
  -1  -5  10      686.59      721.98     27.47 o
   0  -5  10      106.41      109.28     14.10 o
   1  -5  10        5.41        8.53      3.65 o
   2  -5  10       64.91       72.99      7.78 o
   3  -5  10      330.54      333.77     15.80 o
   4  -5  10      415.45      403.71     17.67 o
   5  -5  10      191.67      187.23     11.63 o
  -6  -4  10     1483.84     1523.97     39.12 o
  -5  -4  10     1497.12     1537.95     60.41 o
  -4  -4  10      881.48      871.04     24.65 o
  -3  -4  10       36.31       40.25      9.27 o
  -2  -4  10      322.41      305.47     11.27 o
  -1  -4  10       17.52       27.42      7.88 o
   0  -4  10     1087.94     1101.09     35.10 o
   1  -4  10     1056.40     1067.64     26.33 o
   2  -4  10     1523.83     1554.68     66.21 o
   3  -4  10     3125.91     2967.72     73.74 o
   4  -4  10      227.05      226.57     11.73 o
   5  -4  10      150.00      157.25      9.64 o
   6  -4  10        0.52       10.99      5.67 o
  -7  -3  10      447.35      428.95     32.22 o
  -6  -3  10      228.42      220.60     11.34 o
  -5  -3  10     1822.51     1888.72     44.62 o
  -4  -3  10     2020.68     1967.79     45.05 o
  -3  -3  10     2407.71     2264.87     69.01 o
  -2  -3  10     1149.82     1100.92     29.98 o
  -1  -3  10      359.35      407.73     12.65 o
   0  -3  10     2925.43     2865.33     58.66 o
   1  -3  10      440.02      459.94     16.47 o
   2  -3  10       54.46       66.87      8.37 o
   3  -3  10       53.28       58.38      6.36 o
   4  -3  10     3673.93     3498.12     82.91 o
   5  -3  10     3373.72     3269.59     77.71 o
   6  -3  10     1006.68      962.46     28.30 o
   7  -3  10     1722.78     1662.51     54.96 o
  -7  -2  10      185.46      185.46     10.66 o
  -6  -2  10     3337.98     3253.85     70.55 o
  -5  -2  10     1918.34     1846.09     43.34 o
  -4  -2  10      734.23      722.64     20.78 o
  -3  -2  10      626.73      601.10     17.66 o
  -2  -2  10     1873.22     1861.01     41.05 o
  -1  -2  10     1558.95     1601.71     38.54 o
   0  -2  10      158.66      163.34      6.65 o
   1  -2  10      578.91      564.93     29.82 o
   2  -2  10      157.86      165.66      8.93 o
   3  -2  10     2603.32     2691.38     64.23 o
   4  -2  10     2465.74     2326.27     56.21 o
   5  -2  10      197.08      184.49      8.45 o
   6  -2  10       68.32       69.68      6.60 o
   7  -2  10     1359.72     1322.90     88.76 o
  -7  -1  10      826.18      816.68     24.50 o
  -6  -1  10     1647.77     1650.86     40.05 o
  -5  -1  10       99.44      101.75      7.27 o
  -4  -1  10      339.25      356.44     18.80 o
  -3  -1  10     2309.32     2349.24     50.67 o
  -2  -1  10     2724.43     2747.36     57.11 o
  -1  -1  10      228.33      208.32     11.17 o
   0  -1  10      685.16      707.15     20.71 o
   1  -1  10      148.21      165.58      7.90 o
   2  -1  10      685.47      704.20     19.91 o
   3  -1  10       82.15       81.53      4.68 o
   4  -1  10        1.44        9.41      2.22 o
   5  -1  10     1107.47     1037.58     35.28 o
   6  -1  10      439.03      425.38     25.70 o
   7  -1  10     2535.12     2366.31    131.51 o
   8  -1  10     1118.87     1110.18     79.21 o
  -7   0  10       22.14       31.07      5.34 o
  -6   0  10     1013.05      975.11     26.87 o
  -5   0  10     3128.08     3083.84     80.16 o
  -4   0  10     1185.08     1174.25     29.21 o
  -3   0  10     6555.79     6296.12    127.08 o
  -2   0  10     4478.27     4470.14    142.70 o
  -1   0  10        0.03        2.88      1.73 o
   0   0  10      414.39      463.69     12.25 o
   1   0  10      471.04      451.04     14.23 o
   2   0  10     1646.04     1625.48     58.95 o
   3   0  10      238.66      252.89      8.76 o
   4   0  10      623.36      589.01     15.67 o
   5   0  10     1754.97     1578.11     83.00 o
   6   0  10       98.26       89.33     19.27 o
   7   0  10       66.83       82.75      8.39 o
   8   0  10       36.83       37.26      6.77 o
  -7   1  10      904.76      854.38     31.52 o
  -6   1  10     1119.70     1154.68     30.37 o
  -5   1  10      149.99      158.92      8.71 o
  -4   1  10     2097.27     2020.55     45.12 o
  -3   1  10     1996.28     1955.41     43.21 o
  -2   1  10     2463.43     2430.83     51.30 o
  -1   1  10     4782.48     4870.91    114.05 o
   0   1  10     1033.54     1067.70     31.36 o
   1   1  10     7754.99     8109.56    145.95 o
   2   1  10     1821.23     1817.44     41.62 o
   3   1  10      113.47      120.72      4.40 o
   4   1  10        8.92       14.97      1.83 o
   5   1  10     3623.13     3664.09     94.87 o
   6   1  10      421.38      479.20     41.11 o
   7   1  10      946.11      890.17     63.45 o
   8   1  10     3517.39     3489.54    123.93 o
  -7   2  10       51.02       54.42      8.08 o
  -6   2  10      182.55      192.45     10.08 o
  -5   2  10     2980.60     2988.12     65.17 o
  -4   2  10     3152.94     3119.56     84.37 o
  -3   2  10     3325.59     3269.05     67.84 o
  -2   2  10     1387.64     1466.06     30.42 o
  -1   2  10      846.98      860.14     17.39 o
   0   2  10      539.69      576.32     16.47 o
   1   2  10     1263.84     1344.06     33.03 o
   2   2  10     2736.62     2703.01     61.45 o
   3   2  10      479.88      489.29     11.56 o
   4   2  10     1504.21     1636.02     42.07 o
   5   2  10     3819.77     3860.24    104.35 o
  -7   3  10      121.87      122.46     11.30 o
  -6   3  10      720.10      718.61     22.12 o
  -5   3  10     2786.62     2808.44     74.37 o
  -4   3  10       14.67       17.90      3.68 o
  -3   3  10      628.97      623.53     24.18 o
  -2   3  10      568.09      610.51     17.60 o
  -1   3  10     7370.92     7551.32    129.65 o
   0   3  10      261.63      279.32      8.61 o
   1   3  10      385.00      421.14     11.29 o
   2   3  10      262.49      273.57      8.28 o
   3   3  10       50.88       60.03      4.33 o
   4   3  10      192.83      216.53     22.32 o
   5   3  10       58.65       58.99      3.95 o
   6   3  10      908.57      946.36     35.03 o
   7   3  10     1043.48     1108.43     40.18 o
  -7   4  10       13.79       14.27      4.38 o
  -6   4  10      216.13      209.50      9.39 o
  -5   4  10       39.59       43.95      5.59 o
  -4   4  10      500.84      517.07     17.13 o
  -3   4  10     3035.12     3022.72     64.40 o
  -2   4  10     9224.08     9348.62    180.33 o
  -1   4  10     1849.15     1872.35     41.77 o
   0   4  10       76.92       93.28      8.92 o
   1   4  10      859.62      892.07     22.82 o
   2   4  10      788.77      794.04     20.44 o
   3   4  10      442.90      486.07     25.15 o
   4   4  10       47.66       48.61      5.04 o
   5   4  10      104.99      109.54      6.10 o
   6   4  10      639.43      609.35     56.66 o
   7   4  10      230.10      244.92     23.18 o
   8   4  10      595.37      601.06     28.27 o
  -6   5  10      767.08      794.31     21.21 o
  -5   5  10     1010.66     1008.54     24.27 o
  -4   5  10      696.05      678.05     17.89 o
  -3   5  10      167.63      172.47      7.75 o
  -2   5  10        0.30        5.81      3.36 o
  -1   5  10      922.73      920.66     23.75 o
   0   5  10     3836.62     3905.33     78.64 o
   1   5  10     3431.06     3572.09     63.73 o
   2   5  10     5946.78     5717.80    117.24 o
   3   5  10     1816.38     1842.10     50.76 o
   4   5  10        8.23       12.26      3.82 o
   5   5  10        0.79        1.70      2.23 o
   6   5  10       21.51       27.79      6.27 o
   7   5  10      381.55      392.45     14.87 o
   8   5  10      203.94      203.18     15.73 o
  -5   6  10      256.02      267.98     11.02 o
  -4   6  10     1287.98     1332.11     29.73 o
  -3   6  10     2401.81     2394.59     46.36 o
  -2   6  10     1647.13     1687.46     40.01 o
  -1   6  10     1640.97     1668.32     38.95 o
   0   6  10      910.56      881.84     38.83 o
   1   6  10     1447.63     1404.86     32.42 o
   2   6  10      138.33      142.04     11.00 o
   3   6  10     1002.57     1013.83     31.81 o
   4   6  10     1828.43     1741.79     49.39 o
   5   6  10      884.69      868.44     36.59 o
   6   6  10     1692.91     1595.74     45.89 o
   7   6  10      463.32      444.24     19.59 o
  -4   7  10     1454.48     1450.48     40.88 o
  -3   7  10       30.12       45.70      6.13 o
  -2   7  10      272.21      240.36     11.48 o
  -1   7  10      450.93      477.08     16.39 o
   0   7  10     2445.49     2430.27     79.64 o
   1   7  10      573.29      585.06     24.52 o
   2   7  10     1079.45     1101.59     55.78 o
   3   7  10      478.90      454.22     26.02 o
   4   7  10       49.57       43.93      8.15 o
   5   7  10        0.32        2.57      3.47 o
   6   7  10       61.00       48.33      8.33 o
  -3   8  10       72.99       78.71      8.17 o
  -2   8  10     1885.54     1943.33     61.38 o
  -1   8  10     1153.64     1183.11     42.30 o
   0   8  10     1593.70     1598.54     52.31 o
   1   8  10       34.42       42.26      8.30 o
   2   8  10      578.70      542.90     31.31 o
   3   8  10      205.76      210.97     17.73 o
   4   8  10      266.16      257.72     19.62 o
   5   8  10        1.08        3.97      4.54 o
  -1   9  10      594.85      579.18     28.33 o
   0   9  10      218.57      198.36     16.22 o
   1   9  10     1584.87     1614.23     71.53 o
   2   9  10     2025.22     2113.77     87.68 o
   3   9  10     1518.24     1482.08     66.09 o
  -1  -7  11      604.27      598.56     44.68 o
   0  -7  11      339.24      342.69     33.24 o
  -4  -6  11     1445.86     1474.57     52.19 o
  -3  -6  11      312.29      323.89     18.85 o
  -2  -6  11      648.93      700.51     28.95 o
  -1  -6  11      517.93      583.22     27.52 o
   0  -6  11      319.09      353.70     30.99 o
   1  -6  11       57.92       61.58     16.96 o
   2  -6  11      203.90      211.81     20.88 o
   3  -6  11     1003.56      982.77     54.08 o
  -5  -5  11      491.04      516.97     18.72 o
  -4  -5  11       38.54       41.11      5.55 o
  -3  -5  11      721.18      781.55     30.59 o
  -2  -5  11      510.51      496.36     22.46 o
  -1  -5  11     1011.04      986.13     46.25 o
   0  -5  11     1811.78     1837.75     66.79 o
   1  -5  11      112.79      136.79     16.14 o
   2  -5  11     1609.68     1631.31     47.25 o
   3  -5  11     1791.86     1783.85     50.66 o
   4  -5  11        0.64        5.07      3.40 o
   5  -5  11       51.15       56.48      7.03 o
  -6  -4  11       93.64      107.61      8.76 o
  -5  -4  11      508.86      519.40     18.34 o
  -4  -4  11     2869.20     2856.90     62.89 o
  -3  -4  11     4125.88     4224.75     87.23 o
  -2  -4  11      125.08      137.77     10.20 o
  -1  -4  11       45.49       46.41      6.80 o
   0  -4  11       41.00       45.05      7.29 o
   1  -4  11      314.82      323.98     22.00 o
   2  -4  11       89.54       79.78      8.01 o
   3  -4  11       78.97       97.63      7.92 o
   4  -4  11     1015.33      975.12     30.59 o
   5  -4  11     1763.96     1652.03     45.73 o
   6  -4  11     1413.40     1403.43     40.27 o
  -6  -3  11      726.10      749.03     23.63 o
  -5  -3  11      600.47      586.63     19.45 o
  -4  -3  11     2324.94     2318.60     52.12 o
  -3  -3  11      705.69      678.61     19.92 o
  -2  -3  11       39.47       41.85      7.45 o
  -1  -3  11      502.56      511.19     27.60 o
   0  -3  11     2566.27     2525.67     52.67 o
   1  -3  11      658.31      676.38     21.85 o
   2  -3  11        1.45        4.29      2.53 o
   3  -3  11      101.50      118.39      8.87 o
   4  -3  11       65.59       68.34      6.04 o
   5  -3  11       12.19       16.27      3.61 o
   6  -3  11      199.78      189.27      9.89 o
  -7  -2  11      678.50      706.79     23.02 o
  -6  -2  11       45.93       45.94      6.57 o
  -5  -2  11      468.62      464.13     16.45 o
  -4  -2  11      775.74      790.46     22.65 o
  -3  -2  11     2176.77     2181.79     48.34 o
  -2  -2  11     2709.85     2734.75     57.91 o
  -1  -2  11     2098.11     2021.47     43.80 o
   0  -2  11     2213.87     2269.17     47.69 o
   1  -2  11      758.34      743.66     23.52 o
   2  -2  11       10.62       13.22      4.44 o
   3  -2  11       69.03       78.80      5.91 o
   4  -2  11      701.73      681.70     24.04 o
   5  -2  11     1041.89      981.33     27.32 o
   6  -2  11      237.15      218.34      9.50 o
   7  -2  11      930.04      913.30     71.24 o
  -7  -1  11      341.71      341.27     14.77 o
  -6  -1  11     3211.30     3226.21     74.71 o
  -5  -1  11     2203.64     2204.66     50.25 o
  -4  -1  11     1320.56     1258.95     31.47 o
  -3  -1  11     2333.71     2252.00     49.33 o
  -2  -1  11      215.96      206.94      8.93 o
  -1  -1  11     1275.92     1339.75     36.00 o
   0  -1  11      353.75      375.27     11.08 o
   1  -1  11     5464.81     5310.26    114.13 o
   2  -1  11     1370.37     1379.43     46.79 o
   3  -1  11     3029.96     2928.84     86.25 o
   4  -1  11     1858.50     1819.43     71.79 o
   5  -1  11       16.85       22.94      4.35 o
   6  -1  11      411.51      408.13     17.66 o
   7  -1  11      106.95      113.78     24.49 o
  -7   0  11      257.18      261.41     15.86 o
  -6   0  11     1069.52     1050.09     28.81 o
  -5   0  11       94.46       89.14     10.87 o
  -4   0  11     1211.00     1193.25     30.12 o
  -3   0  11     5108.79     4738.67     95.27 o
  -2   0  11     6257.60     6193.80    121.33 o
  -1   0  11     1023.04     1020.27     24.78 o
   0   0  11     1676.98     1695.45     41.03 o
   1   0  11       15.99       25.27      4.11 o
   2   0  11      435.44      458.17     14.43 o
   3   0  11      149.23      150.06      6.68 o
   4   0  11      329.17      328.19     29.53 o
   5   0  11     2664.27     2397.79     69.46 o
   6   0  11     1635.23     1532.62     46.44 o
   7   0  11     3168.15     3060.82    216.89 o
   8   0  11      691.87      567.21     52.33 o
  -7   1  11      233.53      237.78     24.06 o
  -6   1  11       50.72       43.50      5.79 o
  -5   1  11      581.26      579.96     18.59 o
  -4   1  11      648.95      659.75     23.87 o
  -3   1  11     4293.52     4161.51     84.57 o
  -2   1  11     1439.60     1434.56     33.29 o
  -1   1  11     1256.73     1300.53     27.76 o
   0   1  11      930.31     1016.45     32.48 o
   1   1  11     5151.42     5213.65    128.12 o
   2   1  11      980.81     1005.27     35.97 o
   3   1  11        1.44        7.02      1.56 o
   4   1  11      117.18      108.91      7.14 o
   5   1  11       11.52       17.39      5.65 o
   6   1  11       36.61       56.37     16.51 o
   7   1  11       71.19       41.89     15.37 o
   8   1  11      127.60      142.45     13.40 o
  -7   2  11      152.72      140.75     12.11 o
  -6   2  11      941.23      903.70     26.14 o
  -5   2  11      199.44      243.06     11.30 o
  -4   2  11      205.15      186.19      9.37 o
  -3   2  11      148.05      176.00      8.62 o
  -2   2  11     2557.69     2616.88     50.40 o
  -1   2  11     4562.81     4821.26    104.25 o
   0   2  11     4087.83     4143.33     92.65 o
   1   2  11     3583.51     3785.69    152.33 o
   2   2  11      916.86      924.24     23.73 o
   3   2  11      653.03      691.67     18.78 o
   4   2  11       38.48       47.78      3.92 o
   5   2  11      281.83      297.96     12.28 o
   6   2  11      154.83      150.14      7.12 o
  -7   3  11      121.21      109.06     10.98 o
  -6   3  11      477.74      494.52     17.85 o
  -5   3  11     1975.12     1941.03     45.68 o
  -4   3  11     2673.37     2591.54     57.07 o
  -3   3  11     1053.51     1051.91     27.25 o
  -2   3  11     2534.15     2497.43     53.80 o
  -1   3  11      684.07      709.60     15.17 o
   0   3  11       10.65       15.39      3.92 o
   1   3  11      381.63      435.69     11.89 o
   2   3  11     4038.00     4072.92     75.47 o
   3   3  11     3480.48     3658.15     68.33 o
   4   3  11     2287.32     2314.61     61.38 o
   5   3  11      847.63      853.59     24.05 o
   6   3  11      200.14      219.01     11.22 o
  -6   4  11      146.75      139.22      9.46 o
  -5   4  11      694.56      708.76     22.14 o
  -4   4  11        7.35       11.27      3.37 o
  -3   4  11      694.70      686.05     20.44 o
  -2   4  11     1369.89     1391.65     33.71 o
  -1   4  11     5290.36     5288.31    131.19 o
   0   4  11     5468.28     5523.95    142.17 o
   1   4  11     1096.19     1188.39     29.05 o
   2   4  11     2038.22     2140.51     47.23 o
   3   4  11        1.96        3.65      2.70 o
   4   4  11       29.51       42.84      4.27 o
   5   4  11      127.59      129.53      7.83 o
   6   4  11     2299.54     2173.92    157.58 o
   7   4  11     1261.70     1258.41     89.44 o
  -6   5  11       38.77       34.23      5.10 o
  -5   5  11       34.24       35.00      4.69 o
  -4   5  11      832.12      809.17     20.57 o
  -3   5  11      412.55      415.03     12.89 o
  -2   5  11     1805.72     1876.23     37.02 o
  -1   5  11      560.28      568.46     29.29 o
   0   5  11      654.05      712.48     19.32 o
   1   5  11      383.03      396.68     10.81 o
   2   5  11     1807.74     1848.64     42.75 o
   3   5  11     2006.27     2024.33     55.40 o
   4   5  11     1112.29     1062.03     74.42 o
   5   5  11      105.91      105.13      9.08 o
   6   5  11      331.16      315.34     26.84 o
   7   5  11       26.47       24.57      4.07 o
  -5   6  11      180.13      192.03      9.53 o
  -4   6  11      946.34      947.89     29.97 o
  -3   6  11      712.88      666.35     17.97 o
  -2   6  11       42.11       45.76      5.49 o
  -1   6  11       13.66       17.46      3.69 o
   0   6  11     3144.13     3155.42     66.08 o
   1   6  11     3627.56     3583.17     73.22 o
   2   6  11     1241.94     1210.77     51.01 o
   3   6  11       10.17       22.16      8.60 o
   4   6  11      268.68      261.36     23.50 o
   5   6  11        7.50        8.90      3.41 o
   6   6  11       64.87       67.98      8.11 o
   7   6  11       86.23       81.79     10.24 o
  -4   7  11      397.54      413.09     18.71 o
  -3   7  11      292.27      288.27     13.42 o
  -2   7  11      475.17      484.96     17.34 o
  -1   7  11     2612.26     2552.06     56.83 o
   0   7  11     1282.11     1283.51     32.13 o
   1   7  11      421.59      422.21     39.37 o
   2   7  11       67.75       77.32     10.54 o
   3   7  11     1662.48     1631.17     66.70 o
   4   7  11     3868.02     3574.15    129.58 o
   5   7  11      373.10      365.28     22.48 o
   6   7  11      875.30      899.43     41.79 o
  -2   8  11      315.86      315.65     14.25 o
  -1   8  11        8.05        6.60      5.29 o
   0   8  11     1874.73     1879.83    105.59 o
   1   8  11     1824.40     1784.98     75.17 o
   2   8  11     1074.84     1072.97     50.29 o
   3   8  11     2710.39     2548.51     98.91 o
   4   8  11      211.55      234.88     18.80 o
   5   8  11       39.58       51.51      9.69 o
   0   9  11      185.09      198.33     36.32 o
   1   9  11       15.37       25.06      9.08 o
   2   9  11       34.38       37.32     10.40 o
  -3  -6  12      890.23      966.83     37.16 o
  -2  -6  12      906.10      937.49     35.67 o
  -1  -6  12     1442.05     1462.77     74.64 o
   0  -6  12      553.17      551.73     40.54 o
   1  -6  12       47.74       50.95     14.66 o
   2  -6  12        0.54        2.09      5.38 o
  -4  -5  12      821.58      839.04     33.42 o
  -3  -5  12     1119.06     1209.70     76.57 o
  -2  -5  12     1144.87     1145.71     42.48 o
  -1  -5  12      540.12      533.81     26.86 o
   0  -5  12       37.78       65.91     13.98 o
   1  -5  12      560.40      549.62     38.96 o
   2  -5  12       79.69       65.11     12.25 o
   3  -5  12      231.18      248.69     13.77 o
   4  -5  12       25.10       27.67      5.29 o
  -5  -4  12      512.09      540.00     19.07 o
  -4  -4  12      399.20      401.89     21.37 o
  -3  -4  12       28.87       27.01      4.70 o
  -2  -4  12      107.32      123.68     20.86 o
  -1  -4  12      658.74      666.72     25.84 o
   0  -4  12     1647.12     1664.85     49.36 o
   1  -4  12     1025.85     1057.98     45.81 o
   2  -4  12     1869.03     1915.20     69.22 o
   3  -4  12      524.55      534.21     20.49 o
   4  -4  12       48.76       52.79      6.38 o
   5  -4  12        4.80        6.27      3.25 o
  -6  -3  12      157.97      177.06     12.31 o
  -5  -3  12      595.17      574.86     19.57 o
  -4  -3  12     2292.37     2320.76     52.71 o
  -3  -3  12     5366.75     5270.10    106.49 o
  -2  -3  12     2000.75     1981.46     44.69 o
  -1  -3  12      972.15      972.48     24.60 o
   0  -3  12      337.63      330.41     18.14 o
   1  -3  12      732.98      757.06     56.16 o
   2  -3  12       62.24       61.79      9.45 o
   3  -3  12      714.68      702.17     34.93 o
   4  -3  12     1863.43     1798.00     47.83 o
   5  -3  12      612.25      564.81     42.91 o
   6  -3  12     2373.10     2219.17     56.23 o
  -6  -2  12      798.07      852.61     25.84 o
  -5  -2  12      362.73      381.42     15.04 o
  -4  -2  12     2427.04     2326.95     52.43 o
  -3  -2  12      206.63      208.75     11.96 o
  -2  -2  12     2031.46     1994.13     44.46 o
  -1  -2  12      946.80      954.96     24.20 o
   0  -2  12     6280.79     6121.28    109.93 o
   1  -2  12     1770.54     1807.03     53.44 o
   2  -2  12      358.59      326.44     18.89 o
   3  -2  12      479.97      418.90     21.63 o
   4  -2  12        4.57       10.12      2.87 o
   5  -2  12        3.46        5.57      2.40 o
   6  -2  12        0.45        5.92      2.49 o
   7  -2  12     1076.13     1023.36     78.53 o
  -7  -1  12      192.44      193.12     13.11 o
  -6  -1  12        2.55        7.75      3.66 o
  -5  -1  12       79.20       79.71      6.96 o
  -4  -1  12      268.99      265.71     11.59 o
  -3  -1  12      675.42      697.29     20.26 o
  -2  -1  12     4700.46     4415.24     89.20 o
  -1  -1  12     3242.62     3262.09     67.01 o
   0  -1  12     1601.13     1620.00     35.97 o
   1  -1  12      821.56      826.82     23.95 o
   2  -1  12     1296.12     1287.07     48.42 o
   3  -1  12      406.45      436.56     20.40 o
   4  -1  12      775.24      765.42     38.57 o
   5  -1  12       14.29       14.53      2.54 o
   6  -1  12       81.26       72.90      6.85 o
   7  -1  12      535.02      543.69     52.30 o
  -7   0  12      383.49      409.65     22.32 o
  -6   0  12     1422.94     1437.15     75.37 o
  -5   0  12      344.12      347.47     16.81 o
  -4   0  12     1290.04     1181.30     30.33 o
  -3   0  12     1385.29     1368.70     45.27 o
  -2   0  12        0.27        7.38      3.39 o
  -1   0  12      227.85      225.06      8.78 o
   0   0  12      143.14      167.84      7.16 o
   1   0  12     3136.10     3152.35     70.72 o
   2   0  12     4536.44     4630.30    246.36 o
   3   0  12     1213.71     1191.42     40.08 o
   4   0  12     1018.46     1007.68     34.65 o
   5   0  12      216.17      207.56     20.04 o
   6   0  12       26.00       40.54     15.41 o
   7   0  12       49.10       46.08     17.55 o
  -7   1  12      759.01      750.02     29.95 o
  -6   1  12      412.44      400.19     21.17 o
  -5   1  12      177.61      185.83      9.93 o
  -4   1  12      486.34      450.96     18.95 o
  -3   1  12      321.92      327.88     12.48 o
  -2   1  12     6363.96     6335.49    124.49 o
  -1   1  12     3755.41     3679.00     68.57 o
   0   1  12     3961.95     4002.96     73.42 o
   1   1  12     3165.68     3220.81     71.51 o
   2   1  12      111.55      114.09      6.46 o
   3   1  12        0.16        3.15      6.68 o
   4   1  12      757.08      767.07     20.59 o
   5   1  12     1163.59     1233.52     38.70 o
   6   1  12      928.01      931.31     65.24 o
   7   1  12     1230.00     1246.69     82.71 o
   8   1  12      205.61      241.14     17.84 o
  -7   2  12      240.57      218.23     23.59 o
  -6   2  12      110.59       97.96     10.61 o
  -5   2  12     1539.37     1501.08     37.60 o
  -4   2  12     1159.15     1106.26     29.12 o
  -3   2  12      768.12      785.02     24.00 o
  -2   2  12        3.11        6.25      2.53 o
  -1   2  12      209.43      219.73     11.92 o
   0   2  12     2843.81     2978.92     68.92 o
   1   2  12     2743.87     2899.22     66.51 o
   2   2  12     3377.17     3687.10     86.32 o
   3   2  12     3149.20     3191.49     94.99 o
   4   2  12     2800.95     2923.77     66.10 o
   5   2  12      562.28      574.91     20.71 o
   6   2  12        0.41        0.51      3.15 o
  -6   3  12       39.67       44.03      6.16 o
  -5   3  12       85.10       98.58      7.93 o
  -4   3  12       51.55       56.24      5.99 o
  -3   3  12      541.52      531.09     17.25 o
  -2   3  12     2016.42     2017.19     45.81 o
  -1   3  12     3709.90     3810.80     70.60 o
   0   3  12     1296.99     1326.30     28.67 o
   1   3  12     2960.23     3051.40     67.24 o
   2   3  12      380.69      401.11     11.34 o
   3   3  12     1769.24     1806.76     55.84 o
   4   3  12      529.75      551.26     16.17 o
   5   3  12      493.21      505.71     16.02 o
   6   3  12      634.86      660.93     26.27 o
  -6   4  12      114.73      107.41      8.76 o
  -5   4  12      362.38      372.80     15.21 o
  -4   4  12      171.73      164.00      9.37 o
  -3   4  12      286.85      282.82     12.18 o
  -2   4  12      473.47      559.25     41.76 o
  -1   4  12     2633.76     2721.09     72.98 o
   0   4  12      200.99      216.49     11.97 o
   1   4  12       80.08       82.74      5.85 o
   2   4  12     2335.16     2516.49     95.87 o
   3   4  12     4743.90     4838.89    204.02 o
   4   4  12      774.77      817.56     24.96 o
   5   4  12      490.80      469.62     16.01 o
   6   4  12       84.88       71.82      5.37 o
  -5   5  12      300.33      293.61     11.64 o
  -4   5  12       13.24       13.71      3.39 o
  -3   5  12       51.03       64.95      6.45 o
  -2   5  12        6.15       18.16      5.22 o
  -1   5  12     2079.93     2117.46     60.21 o
   0   5  12     1201.61     1296.73     60.61 o
   1   5  12     3108.78     3115.82     70.33 o
   2   5  12     3746.63     3878.45    101.45 o
   3   5  12      241.09      251.85     11.81 o
   4   5  12       14.84       23.59      4.02 o
   5   5  12      163.55      152.53      8.62 o
   6   5  12     2397.84     2301.92    160.41 o
   7   5  12      125.65      105.67      7.10 o
  -4   6  12     1975.12     1974.47     41.14 o
  -3   6  12      764.17      751.16     19.77 o
  -2   6  12      334.57      346.94     13.73 o
  -1   6  12      892.79      877.05     24.25 o
   0   6  12      312.30      325.02     12.07 o
   1   6  12        3.56        7.92      2.51 o
   2   6  12      110.37      132.54     12.55 o
   3   6  12     5508.45     5413.96    139.26 o
   4   6  12     2038.35     1998.89     56.21 o
   5   6  12     2309.10     2238.04     61.92 o
   6   6  12     1519.16     1479.36     43.32 o
  -3   7  12      212.59      199.56     11.35 o
  -2   7  12        7.16        4.03      3.18 o
  -1   7  12      658.05      637.89     20.09 o
   0   7  12     1107.35     1071.05     44.20 o
   1   7  12     1143.17     1160.44     52.30 o
   2   7  12      623.54      611.60     32.42 o
   3   7  12        2.01        9.01      4.79 o
   4   7  12        6.03        9.47      4.65 o
   5   7  12      156.78      149.56     13.90 o
   6   7  12      728.88      734.35     36.39 o
  -2   8  12       24.93       18.89      4.81 o
  -1   8  12      618.95      621.01     29.26 o
   0   8  12     1044.61     1122.97     83.00 o
   1   8  12        3.82        4.54      6.04 o
   2   8  12        0.20       15.08      6.08 o
   3   8  12      916.75      843.48     42.54 o
   4   8  12     1682.09     1570.55     67.02 o
  -1  -6  13      101.16       99.98     19.66 o
   0  -6  13       52.36       38.68     12.50 o
  -3  -5  13     1492.52     1632.51     53.02 o
  -2  -5  13     1643.31     1727.58    105.79 o
  -1  -5  13     2611.06     2665.75    113.71 o
   0  -5  13     1187.48     1160.99    117.39 o
   1  -5  13      299.31      297.60     23.25 o
   2  -5  13     1146.20     1111.10     49.91 o
   3  -5  13        6.10        8.17      6.00 o
  -5  -4  13        4.12        5.35      4.75 o
  -4  -4  13     1428.98     1463.12     37.38 o
  -3  -4  13      694.90      714.42     29.04 o
  -2  -4  13     1628.64     1631.31     70.83 o
  -1  -4  13     1115.87     1104.04     91.24 o
   0  -4  13     1324.20     1266.84     52.42 o
   1  -4  13     2074.58     1977.55     71.80 o
   2  -4  13     1367.28     1368.61     54.88 o
   3  -4  13     1364.30     1409.39     86.74 o
   4  -4  13      355.99      359.56     16.13 o
   5  -4  13        3.60       14.31      3.81 o
  -5  -3  13       70.20       76.77      7.50 o
  -4  -3  13      477.57      496.55     22.64 o
  -3  -3  13        7.47        3.84      3.09 o
  -2  -3  13       29.80       34.97      8.46 o
  -1  -3  13      407.53      434.33     19.44 o
   0  -3  13     3051.78     3004.97    122.84 o
   1  -3  13      980.33      999.47     42.23 o
   2  -3  13      722.03      710.64     61.20 o
   3  -3  13        1.81        4.67      4.36 o
   4  -3  13      377.34      357.46     15.02 o
   5  -3  13       44.36       43.37      5.37 o
  -6  -2  13       68.08       73.70      7.65 o
  -5  -2  13      137.40      139.63      9.31 o
  -4  -2  13      286.18      282.78     12.48 o
  -3  -2  13     1105.77     1100.86     28.87 o
  -2  -2  13     1197.51     1127.62     28.59 o
  -1  -2  13     2139.74     2155.37     47.34 o
   0  -2  13     1294.03     1300.20     28.78 o
   1  -2  13      104.55       94.32     12.40 o
   2  -2  13      325.66      302.65     18.58 o
   3  -2  13     1295.06     1177.77     78.68 o
   4  -2  13     2257.91     2212.26     71.38 o
   5  -2  13        4.43        8.69      4.69 o
   6  -2  13      170.07      147.64      8.02 o
  -6  -1  13     1517.53     1563.96     44.06 o
  -5  -1  13      593.94      561.28     19.24 o
  -4  -1  13     1091.40     1085.09     29.11 o
  -3  -1  13       14.90       20.68      4.89 o
  -2  -1  13      979.28      950.57     24.99 o
  -1  -1  13       52.69       62.54      7.69 o
   0  -1  13     4237.97     4150.97     77.19 o
   1  -1  13     3802.99     3745.59    110.60 o
   2  -1  13     1336.79     1390.50     55.83 o
   3  -1  13     3511.94     3315.12     98.00 o
   4  -1  13      524.95      535.92     31.17 o
   5  -1  13      229.13      204.57     15.46 o
   6  -1  13      178.97      186.41     11.41 o
   7  -1  13     1033.55      882.52     71.46 o
  -6   0  13        0.05        4.92      3.52 o
  -5   0  13      247.57      252.30     30.15 o
  -4   0  13       84.91       79.94      6.76 o
  -3   0  13     1542.20     1536.08     36.97 o
  -2   0  13     2906.86     2983.81     63.29 o
  -1   0  13     2964.05     3010.30     58.07 o
   0   0  13      156.15      142.42      7.67 o
   2   0  13      895.86      920.16     33.97 o
   3   0  13     1860.66     1836.80     58.82 o
   4   0  13     3012.69     2898.97    229.45 o
   5   0  13     1045.62      985.59     33.95 o
   6   0  13      587.87      563.74     50.97 o
   7   0  13     1096.43     1128.98     80.57 o
  -6   1  13      276.34      275.05     16.47 o
  -5   1  13       14.97       15.70     11.72 o
  -4   1  13       75.25       77.82      8.24 o
  -3   1  13      615.10      601.51     18.74 o
  -2   1  13       27.38       38.24      4.46 o
  -1   1  13       83.38       97.14      8.45 o
   0   1  13      757.58      761.44     22.89 o
   1   1  13     6366.68     6542.92    138.87 o
   2   1  13     2479.96     2594.36     76.56 o
   3   1  13      925.72      947.30     25.54 o
   4   1  13       79.80       81.91      5.21 o
   5   1  13      215.28      226.89     25.08 o
   6   1  13      446.14      405.50     40.46 o
   7   1  13        3.70       -2.61      9.40 o
  -6   2  13      159.60      165.43     10.56 o
  -5   2  13      221.86      220.30     11.40 o
  -4   2  13       58.70       51.26      5.91 o
  -3   2  13        2.03        8.13      5.37 o
  -2   2  13      195.22      212.67      8.90 o
  -1   2  13      551.39      582.50     18.67 o
   0   2  13      974.63      970.32     34.51 o
   1   2  13     4699.46     4888.04    175.79 o
   2   2  13       25.02       28.54      5.30 o
   3   2  13      209.04      206.18     11.56 o
   4   2  13      760.40      784.75     21.46 o
   5   2  13     4088.69     4342.37     96.29 o
   6   2  13       97.51      106.23      6.64 o
  -6   3  13     1868.29     1792.46     52.06 o
  -5   3  13     2761.47     2672.05     60.78 o
  -4   3  13      823.13      820.19     24.33 o
  -3   3  13      531.52      536.89     17.90 o
  -2   3  13      937.94      954.52     25.78 o
  -1   3  13       39.74       43.92      7.19 o
   0   3  13       23.64       38.33      5.51 o
   1   3  13      779.55      819.31     19.84 o
   2   3  13     2751.88     2970.00     68.31 o
   3   3  13     2673.15     2764.01     63.69 o
   4   3  13     3504.29     3586.19     80.58 o
   5   3  13     1668.96     1763.24     53.81 o
   6   3  13        3.09        8.54      2.45 o
  -5   4  13      110.38      105.69      8.70 o
  -4   4  13      994.57     1031.52     40.18 o
  -3   4  13      332.91      332.36     13.74 o
  -2   4  13     1858.81     1909.95     44.72 o
  -1   4  13     3289.36     3392.75     93.46 o
   0   4  13       61.10       75.81      7.63 o
   1   4  13     1866.40     1932.77     44.63 o
   2   4  13      793.42      783.77     25.57 o
   3   4  13      258.03      264.83     11.81 o
   4   4  13       38.35       43.05      4.82 o
   5   4  13     2668.51     2770.20     72.38 o
   6   4  13     2300.66     2372.33    146.84 o
   7   4  13     1133.58     1092.31     46.04 o
  -5   5  13      870.73      842.75     22.54 o
  -4   5  13      200.34      189.03     10.86 o
  -3   5  13       30.47       29.03      5.90 o
  -2   5  13      593.01      579.39     24.46 o
  -1   5  13       22.37       23.08      5.75 o
   0   5  13        0.22        2.90      3.64 o
   1   5  13     1164.39     1167.54     37.03 o
   2   5  13     2855.97     2991.98     80.09 o
   3   5  13     1572.47     1608.35     46.22 o
   4   5  13      564.86      577.52     20.35 o
   5   5  13      494.18      480.83     17.84 o
   6   5  13       45.52       39.70      5.13 o
   7   5  13       24.76       20.86      4.24 o
  -4   6  13       88.82       89.46      7.14 o
  -3   6  13       69.31       68.75      7.21 o
  -2   6  13      172.51      174.67      9.75 o
  -1   6  13       75.13       98.36      7.33 o
   0   6  13      271.47      281.59     15.71 o
   1   6  13      220.35      231.95     17.34 o
   2   6  13     2005.32     2019.94     78.71 o
   3   6  13      333.01      344.23     21.23 o
   4   6  13       77.01       81.24      7.43 o
   5   6  13     1069.37     1032.75     32.80 o
   6   6  13     1858.74     1796.30    123.38 o
  -3   7  13     1266.99     1329.96     36.21 o
  -2   7  13      246.81      244.11     12.17 o
  -1   7  13      135.15      127.30      8.62 o
   0   7  13      187.18      195.58     14.15 o
   1   7  13      360.58      331.61     22.73 o
   2   7  13        0.34        8.01      4.86 o
   3   7  13      869.07      829.72     40.36 o
   4   7  13      757.01      708.55     35.92 o
   5   7  13     1813.23     1772.83     71.38 o
  -1   8  13     1236.42     1232.49     44.67 o
   0   8  13      988.22      901.96     46.47 o
   1   8  13      116.89      111.78     14.76 o
   2   8  13     1204.72     1177.92     54.87 o
   3   8  13      669.11      669.94     36.60 o
  -2  -5  14      224.00      203.03     24.88 o
  -1  -5  14      302.10      292.36     28.60 o
   0  -5  14       82.33       70.80     13.37 o
   1  -5  14      112.21      114.16     17.12 o
   2  -5  14     1361.90     1408.13     62.80 o
  -4  -4  14       30.50       30.70      7.81 o
  -3  -4  14       48.77       46.75      8.51 o
  -2  -4  14       46.64       33.06     11.58 o
  -1  -4  14     1075.62     1002.80     54.58 o
   0  -4  14      949.92      955.07     46.92 o
   1  -4  14     1896.96     1820.83     93.78 o
   2  -4  14      799.63      755.96     37.01 o
   3  -4  14       20.65       25.60      8.10 o
   4  -4  14        0.27        7.72      5.40 o
  -5  -3  14      711.51      745.63     27.37 o
  -4  -3  14     2093.61     2160.61     62.33 o
  -3  -3  14     1313.26     1281.24     32.97 o
  -2  -3  14      425.65      409.12     14.56 o
  -1  -3  14      840.97      850.49     82.04 o
   0  -3  14      217.17      218.70     22.43 o
   1  -3  14      185.76      188.60     16.48 o
   2  -3  14      326.48      331.78     26.36 o
   3  -3  14     3091.65     2998.34     96.11 o
   4  -3  14      977.58      962.47     40.55 o
   5  -3  14     1400.29     1326.28     38.12 o
  -5  -2  14        3.61        4.32      3.74 o
  -4  -2  14      125.75      129.65     10.02 o
  -3  -2  14        8.39        7.83      3.39 o
  -2  -2  14        3.92        8.80      3.23 o
  -1  -2  14     3411.53     3492.49    115.13 o
   0  -2  14     3742.60     3456.85    387.86 o
   1  -2  14     2364.03     2270.91     75.40 o
   2  -2  14      930.25      915.57     37.88 o
   3  -2  14        2.48        5.40      4.53 o
   4  -2  14      388.82      389.21     21.04 o
   5  -2  14      285.69      258.42     40.30 o
   6  -2  14      373.90      340.60     17.85 o
  -6  -1  14      496.59      493.82     18.86 o
  -5  -1  14      157.68      156.72      9.96 o
  -4  -1  14      102.80      107.79      8.11 o
  -3  -1  14      175.58      167.08     11.20 o
  -2  -1  14        4.31        6.09      4.43 o
  -1  -1  14      171.89      182.76     12.73 o
   0  -1  14     1142.73     1139.88     37.66 o
   1  -1  14       48.60       65.02     20.80 o
   2  -1  14      397.80      372.42     21.00 o
   3  -1  14     2887.74     2804.95     85.85 o
   4  -1  14     3326.28     3111.87    159.05 o
   5  -1  14      463.40      453.65     34.66 o
   6  -1  14       64.82       51.72     20.12 o
  -6   0  14     2280.66     2281.88     84.61 o
  -5   0  14      393.42      360.49     17.97 o
  -4   0  14      163.18      168.82     14.76 o
  -3   0  14       34.07       39.67      5.15 o
  -2   0  14       61.24       57.41      5.59 o
  -1   0  14       76.27      106.90      7.54 o
   0   0  14      207.03      212.35     10.99 o
   1   0  14     2526.93     2451.13     76.17 o
   2   0  14      770.55      769.57     30.70 o
   3   0  14     1805.10     1671.20    107.11 o
   4   0  14      612.69      609.89     24.91 o
   5   0  14      539.85      549.95     41.82 o
   6   0  14      121.01      124.36     26.02 o
   7   0  14      799.96      718.52     62.48 o
  -6   1  14       23.95       26.68      5.66 o
  -5   1  14      916.29      885.18     26.27 o
  -4   1  14      698.48      673.72     25.69 o
  -3   1  14     2804.39     2687.69     59.19 o
  -2   1  14     2159.20     2200.54     45.65 o
  -1   1  14       17.36       29.15      4.09 o
   0   1  14     1935.06     1922.59     63.22 o
   1   1  14      197.49      252.23     39.11 o
   2   1  14      143.57      140.97     10.57 o
   3   1  14        1.01        0.25      2.68 o
   4   1  14     2876.44     2934.46     85.34 o
   5   1  14     2863.38     2875.50    124.14 o
   6   1  14     1635.02     1534.55     95.69 o
   7   1  14     1269.65     1255.31     86.61 o
  -6   2  14     1642.13     1603.31     49.54 o
  -5   2  14     1224.07     1184.03     37.86 o
  -4   2  14       79.02       78.04      7.25 o
  -3   2  14      733.91      742.48     22.26 o
  -2   2  14       17.26       21.29      4.07 o
  -1   2  14     1382.59     1452.37     37.34 o
   0   2  14      871.02      884.99     49.04 o
   1   2  14     2974.48     2993.63    178.14 o
   2   2  14     3256.05     3493.07    274.56 o
   3   2  14      584.58      658.43     65.02 o
   4   2  14      878.53      874.38     24.85 o
   5   2  14       49.39       56.27      6.96 o
   6   2  14       12.30       16.37     12.62 o
  -5   3  14      836.09      839.21     26.01 o
  -4   3  14      380.18      368.32     15.16 o
  -3   3  14      164.47      151.68      9.21 o
  -2   3  14      356.52      358.00     13.97 o
  -1   3  14        9.98       20.83      5.84 o
   0   3  14     1497.35     1616.89     40.43 o
   1   3  14      479.77      505.52     16.69 o
   2   3  14      209.27      221.91      9.90 o
   3   3  14      172.54      183.17     16.01 o
   4   3  14     2190.78     2260.42     53.49 o
   5   3  14     3642.39     3731.60    163.09 o
   6   3  14      551.54      578.34     18.41 o
  -5   4  14     1987.14     1937.61     48.19 o
  -4   4  14      388.70      420.06     16.72 o
  -3   4  14      114.68      137.13      9.20 o
  -2   4  14      121.47      116.06      8.36 o
  -1   4  14       37.80       43.57      6.84 o
   0   4  14       33.71       44.80      6.48 o
   1   4  14      138.39      127.08     11.90 o
   2   4  14     1018.74      999.93     35.82 o
   3   4  14      565.25      612.94     21.19 o
   4   4  14     1445.73     1526.89     43.19 o
   5   4  14      596.25      619.29     20.71 o
   6   4  14      375.39      400.62     14.64 o
   7   4  14      267.99      240.42     15.19 o
  -4   5  14      672.64      655.69     22.39 o
  -3   5  14      984.05      958.86     28.19 o
  -2   5  14     1483.05     1453.02     95.51 o
  -1   5  14      943.00      934.56     33.31 o
   0   5  14       78.13       91.66     13.06 o
   1   5  14     1343.64     1274.79     54.40 o
   2   5  14      756.52      759.05     36.03 o
   3   5  14      452.78      416.33     16.95 o
   4   5  14       81.27       89.54      7.14 o
   5   5  14     1034.26     1070.31     32.72 o
   6   5  14     1165.25     1168.64     45.65 o
  -3   6  14     1061.02     1073.65     30.64 o
  -2   6  14      854.35      821.18     24.66 o
  -1   6  14      225.60      214.33     10.50 o
   0   6  14      491.71      495.68     16.36 o
   1   6  14      238.43      246.82     18.62 o
   2   6  14     1480.85     1392.86     58.69 o
   3   6  14      259.37      257.05     18.12 o
   4   6  14      434.26      455.98     18.48 o
   5   6  14     2795.69     2777.36     75.78 o
  -2   7  14      320.28      318.22     14.32 o
  -1   7  14     1520.64     1605.74     68.17 o
   0   7  14      882.71      820.50     42.61 o
   1   7  14      295.34      273.56     20.66 o
   2   7  14      181.59      169.22     15.66 o
   3   7  14       13.25        7.83      5.08 o
   4   7  14      477.83      487.32     28.38 o
   0   8  14        0.58        3.86      6.93 o
   1   8  14       26.94       33.14     10.33 o
   2   8  14       12.19       22.23      7.79 o
  -3  -4  15       40.98       47.08     10.63 o
  -2  -4  15      443.61      501.79     37.10 o
  -1  -4  15       38.38       51.33     13.58 o
   0  -4  15       82.74       96.86     14.14 o
   1  -4  15      875.96      862.55     46.83 o
   2  -4  15     2207.55     2283.77    152.10 o
   3  -4  15     2311.40     2263.57    125.45 o
  -4  -3  15      317.80      320.30     14.11 o
  -3  -3  15      158.38      162.07     10.43 o
  -2  -3  15       72.42       71.30      9.13 o
  -1  -3  15      115.15       74.28     14.33 o
   0  -3  15      567.66      552.69     30.42 o
   1  -3  15      380.35      337.99     22.59 o
   2  -3  15     1075.98      985.08     42.74 o
   3  -3  15       34.64       32.80      8.38 o
   4  -3  15      774.29      722.06     33.79 o
  -4  -2  15     1054.98     1088.94     30.29 o
  -3  -2  15      698.48      718.79     22.04 o
  -2  -2  15        0.84        9.61      3.56 o
  -1  -2  15      274.85      270.17     13.44 o
   0  -2  15      447.27      423.07     24.63 o
   1  -2  15       52.61       54.21      9.68 o
   2  -2  15       22.20       22.00      6.52 o
   3  -2  15      890.10      859.70     36.39 o
   4  -2  15     1574.01     1426.08     51.60 o
   5  -2  15      821.20      762.10     35.62 o
  -5  -1  15      701.94      704.53     34.02 o
  -4  -1  15      411.33      433.20     16.95 o
  -3  -1  15      401.03      417.17     15.58 o
  -2  -1  15      531.98      541.61     21.09 o
  -1  -1  15     1238.52     1247.58     35.73 o
   0  -1  15     2177.41     2144.54     71.78 o
   1  -1  15       58.94       54.56      8.70 o
   2  -1  15     1963.64     1797.80     60.85 o
   3  -1  15     1202.70     1181.58     57.41 o
   4  -1  15        8.58       28.24     15.66 o
   5  -1  15        6.83        8.13      4.49 o
   6  -1  15      421.74      322.35     42.04 o
  -5   0  15     1079.14     1054.07     36.39 o
  -4   0  15      555.80      548.64     19.06 o
  -3   0  15     2145.97     2089.76     48.46 o
  -2   0  15      420.41      394.03     13.71 o
  -1   0  15      240.06      248.89     14.86 o
   0   0  15      890.36      894.20     61.93 o
   1   0  15      424.57      448.03     39.41 o
   2   0  15     1761.73     1664.58     81.21 o
   3   0  15     1241.72     1248.39    115.83 o
   4   0  15     2529.41     2516.03     97.44 o
   5   0  15      849.31      853.08     42.72 o
   6   0  15     1279.63     1187.46     85.22 o
  -5   1  15       40.26       36.79      6.03 o
  -4   1  15        1.90        9.10      3.77 o
  -3   1  15      250.94      237.14     13.73 o
  -2   1  15      240.12      231.07     12.65 o
  -1   1  15       48.26       56.45      5.40 o
   0   1  15      591.11      625.72     21.00 o
   1   1  15      268.61      290.57     16.71 o
   2   1  15      594.57      558.35     24.47 o
   3   1  15     1508.49     1499.72     49.37 o
   4   1  15       14.14       13.40      4.06 o
   5   1  15      862.45      871.12     31.46 o
   6   1  15      608.59      534.89     50.08 o
  -5   2  15      687.47      674.99     22.72 o
  -4   2  15     1003.15     1015.18     43.93 o
  -3   2  15     1899.26     1938.13     46.09 o
  -2   2  15      584.80      583.62     18.89 o
  -1   2  15       46.78       73.46      7.87 o
   0   2  15      817.49      829.35     51.17 o
   1   2  15       72.87       81.03     15.98 o
   2   2  15        0.21        6.55      3.95 o
   3   2  15      431.59      399.54     42.68 o
   4   2  15     1838.02     1888.44     58.33 o
   5   2  15     1130.60     1207.97     31.43 o
   6   2  15      430.44      484.46     46.29 o
  -5   3  15     1954.60     1937.75     48.23 o
  -4   3  15     1513.02     1437.30     37.73 o
  -3   3  15      960.73      973.77     29.18 o
  -2   3  15      269.27      258.65     12.04 o
  -1   3  15     1050.00     1087.05     74.87 o
   0   3  15      167.32      190.49     30.60 o
   1   3  15      530.46      558.38     18.28 o
   2   3  15      302.15      291.49     11.90 o
   3   3  15      719.83      735.40     21.81 o
   4   3  15     1624.11     1644.10     41.22 o
   5   3  15      684.25      688.32     36.73 o
   6   3  15       27.88       34.99      6.68 o
  -4   4  15      965.88      938.31     28.30 o
  -3   4  15     1444.99     1471.72     38.17 o
  -2   4  15     4932.09     5147.37    181.21 o
  -1   4  15     1079.23     1069.51     36.28 o
   0   4  15     1535.90     1511.39     62.95 o
   1   4  15      264.61      267.98     18.62 o
   2   4  15      877.38      880.03     28.88 o
   3   4  15       25.84       34.55      5.12 o
   4   4  15      179.36      176.86      9.73 o
   5   4  15     1155.36     1230.78     36.14 o
   6   4  15      603.52      680.25     22.08 o
  -4   5  15       85.87       76.75      8.21 o
  -3   5  15      173.04      175.02     11.16 o
  -2   5  15        0.29        5.48      4.77 o
  -1   5  15      316.98      305.80     18.75 o
   0   5  15      781.31      834.87     40.93 o
   1   5  15      501.54      535.97     29.53 o
   2   5  15     1159.44     1160.65     50.33 o
   3   5  15     1135.14     1149.11     35.87 o
   4   5  15      340.68      393.87     20.41 o
   5   5  15      143.54      146.78      9.17 o
   6   5  15      108.15      100.05     16.35 o
  -3   6  15      690.39      704.35     25.24 o
  -2   6  15      936.17      964.37     32.86 o
  -1   6  15      642.57      630.71     24.81 o
   0   6  15       14.07        6.61      6.08 o
   1   6  15       66.73       63.56     10.37 o
   2   6  15      234.78      248.43     18.55 o
   3   6  15       48.40       60.66      9.54 o
   4   6  15        0.84        4.15      4.07 o
   5   6  15      195.74      185.94     11.21 o
  -1   7  15      115.89      135.73     16.76 o
   0   7  15      522.15      499.29     31.46 o
   1   7  15      108.07       96.41     13.05 o
   2   7  15      244.12      227.48     18.95 o
   3   7  15       87.81       59.77     10.22 o
  -1  -4  16      320.54      323.26     25.51 o
   0  -4  16       72.45       72.15     13.22 o
   1  -4  16       29.96       33.57     17.41 o
  -3  -3  16      842.92      843.51     33.72 o
  -2  -3  16      677.89      655.46     42.07 o
  -1  -3  16        8.80        4.73      6.53 o
   0  -3  16      429.61      435.20     39.73 o
   1  -3  16      125.68      132.73     19.96 o
   2  -3  16     1564.89     1473.28     78.05 o
   3  -3  16      801.90      791.11     37.08 o
  -4  -2  16      594.41      636.03     21.57 o
  -3  -2  16     1042.59     1038.65     29.07 o
  -2  -2  16      451.68      420.97     15.58 o
  -1  -2  16      816.77      802.07     55.14 o
   0  -2  16      848.51      848.60     47.01 o
   1  -2  16      620.81      599.34     32.56 o
   2  -2  16      527.92      507.44     32.99 o
   3  -2  16        3.86        5.90      4.97 o
   4  -2  16      636.99      575.43     28.11 o
  -4  -1  16     1311.66     1292.84     34.69 o
  -3  -1  16      260.56      282.64     12.85 o
  -2  -1  16       24.74       19.29      4.17 o
  -1  -1  16       66.07       76.05     12.38 o
   0  -1  16      145.49      164.13     21.80 o
   1  -1  16      244.91      223.77     16.82 o
   2  -1  16       28.63       26.70      6.72 o
   3  -1  16     1441.65     1395.59     50.46 o
   4  -1  16      868.60      843.21     81.73 o
   5  -1  16      446.11      404.80     28.19 o
  -4   0  16      257.30      256.97     12.81 o
  -3   0  16      761.19      751.81     23.23 o
  -2   0  16      880.57      860.91     23.12 o
  -1   0  16      209.72      207.62     11.39 o
   0   0  16      473.17      488.21     25.11 o
   1   0  16       80.87       65.86      9.21 o
   2   0  16      251.20      236.97     15.77 o
   3   0  16     1514.97     1472.25     76.46 o
   4   0  16       20.00       25.93      9.76 o
   5   0  16        3.02        7.44      3.70 o
  -4   1  16     2285.80     2170.01     51.59 o
  -3   1  16     5360.93     5430.80    135.54 o
  -2   1  16     1476.82     1479.89     36.91 o
  -1   1  16     1003.76     1001.82     37.42 o
   0   1  16       90.91       85.73      9.90 o
   1   1  16      802.19      808.75     32.65 o
   2   1  16       14.79        8.85      4.11 o
   3   1  16       91.89       82.24     10.88 o
   4   1  16      221.25      197.44     16.71 o
   5   1  16      414.59      396.56     21.88 o
   6   1  16     1579.07     1491.73     97.51 o
  -4   2  16      192.25      183.55     11.09 o
  -3   2  16        0.75        7.93      3.95 o
  -2   2  16     1243.01     1268.16     33.09 o
  -1   2  16      666.28      662.32     25.15 o
   0   2  16     2881.64     2703.46    133.40 o
   1   2  16     3112.41     2896.13    143.05 o
   2   2  16      780.00      747.40     52.44 o
   3   2  16      483.79      511.15     60.18 o
   4   2  16      139.16      137.37      7.87 o
   5   2  16      174.61      192.10      9.45 o
   6   2  16       59.59       66.85     13.78 o
  -4   3  16      682.31      679.42     22.97 o
  -3   3  16     1660.54     1707.73     67.22 o
  -2   3  16     1111.29     1123.74     30.82 o
  -1   3  16      245.42      229.04     14.23 o
   0   3  16        1.50        3.11      3.36 o
   1   3  16      123.16      143.37     13.55 o
   2   3  16      238.38      255.40     11.43 o
   3   3  16      389.12      392.67     14.53 o
   4   3  16     1324.33     1346.28     35.35 o
   5   3  16      754.42      799.50     24.21 o
   6   3  16      631.02      641.99     30.67 o
  -4   4  16      557.35      558.90     20.88 o
  -3   4  16      114.81      108.92      9.10 o
  -2   4  16      234.12      245.28     20.18 o
  -1   4  16      676.92      681.79     27.28 o
   0   4  16      239.00      238.89     18.44 o
   1   4  16      396.53      369.64     23.27 o
   2   4  16      499.10      527.85     28.52 o
   3   4  16       33.86       32.68      5.18 o
   4   4  16      437.77      447.85     17.42 o
   5   4  16        2.99        7.22      3.12 o
  -3   5  16      719.55      722.70     24.32 o
  -2   5  16     3883.30     3941.41    106.68 o
  -1   5  16     2488.30     2365.49     94.48 o
   0   5  16      435.53      409.36     26.09 o
   1   5  16      108.15      108.45     12.48 o
   2   5  16      467.69      448.10     26.38 o
   3   5  16       35.12       41.68      7.83 o
   4   5  16       48.61       55.75      6.54 o
   5   5  16      116.19      100.76      8.03 o
  -2   6  16      305.26      306.72     16.48 o
  -1   6  16      131.22      134.05     16.34 o
   0   6  16     1119.33     1060.46     50.97 o
   1   6  16     2414.16     2263.94     90.26 o
   2   6  16     2423.22     2422.93     94.37 o
   3   6  16      905.61      862.54     41.43 o
   4   6  16      335.12      348.80     22.34 o
   1   7  16      785.69      766.67     40.79 o
   2   7  16        0.11        2.86      4.86 o
  -1  -3  17      405.62      374.53     28.47 o
   0  -3  17       41.42       29.21     10.63 o
   1  -3  17       32.75       26.12      8.54 o
  -2  -2  17      140.10      144.47     16.75 o
  -1  -2  17        5.27       13.00      6.62 o
   0  -2  17     1592.04     1552.60    159.25 o
   1  -2  17       20.32       10.57      5.90 o
   2  -2  17        1.42        4.65      4.33 o
   3  -2  17      388.73      359.67     36.75 o
  -3  -1  17      569.15      586.41     20.28 o
  -2  -1  17      959.26     1007.64     31.07 o
  -1  -1  17     3104.93     3205.36     90.57 o
   0  -1  17     1634.85     1586.80     77.91 o
   1  -1  17     1029.83      971.22     49.45 o
   2  -1  17      204.28      209.81     24.88 o
   3  -1  17      138.93      123.38     12.27 o
   4  -1  17       17.64       14.85      5.12 o
  -4   0  17     1298.05     1228.86     61.70 o
  -3   0  17     1138.01     1189.67     33.38 o
  -2   0  17      210.46      216.91     12.41 o
  -1   0  17      545.46      560.23     20.46 o
   0   0  17      573.18      572.12     28.37 o
   1   0  17     1223.50     1149.25     44.39 o
   2   0  17      427.90      464.66     23.97 o
   3   0  17     1841.85     1783.83    189.34 o
   4   0  17     1311.42     1298.28     49.45 o
   5   0  17      278.02      300.55     18.69 o
  -4   1  17       10.53       16.31      5.04 o
  -3   1  17      914.11      968.58     59.52 o
  -2   1  17     1540.68     1596.63     39.78 o
  -1   1  17     1261.00     1221.88     56.46 o
   0   1  17      691.42      629.68     28.77 o
   1   1  17      648.49      584.65     27.02 o
   2   1  17      192.42      204.68     14.27 o
   3   1  17       23.82       26.77      6.14 o
   4   1  17      202.35      213.20     18.09 o
   5   1  17      209.03      165.93     29.56 o
  -4   2  17      299.33      263.77     13.57 o
  -3   2  17     1881.10     1806.69     44.80 o
  -2   2  17      787.70      801.45     24.53 o
  -1   2  17      323.56      362.07     24.91 o
   1   2  17      744.99      705.94     50.65 o
   2   2  17       19.95       39.68     14.55 o
   3   2  17      177.84      153.78     24.59 o
   4   2  17      309.16      285.44     17.03 o
   5   2  17       25.90       35.76      5.89 o
  -3   3  17      324.21      310.73     15.69 o
  -2   3  17      225.76      256.65     12.83 o
  -1   3  17     1109.27     1161.05     54.23 o
   0   3  17     2704.48     2644.63    102.09 o
   1   3  17     3439.75     3372.19    124.47 o
   2   3  17       72.64       71.40      8.42 o
   3   3  17       85.32       92.02      7.20 o
   4   3  17      122.00      108.37      7.55 o
   5   3  17        0.65        9.20      3.02 o
  -3   4  17      924.33      917.72     37.28 o
  -2   4  17     1992.73     1952.35     60.03 o
  -1   4  17     1414.48     1367.83     61.37 o
   0   4  17     1301.72     1293.41     57.59 o
   1   4  17        2.30        2.54      4.15 o
   2   4  17      643.16      700.18     35.42 o
   3   4  17     1382.97     1328.55     55.73 o
   4   4  17     1904.87     2017.79     60.55 o
   5   4  17      683.27      733.61     31.26 o
  -2   5  17      127.84      137.01     17.12 o
  -1   5  17      952.32      924.38     47.08 o
   0   5  17      598.33      585.37     33.56 o
   1   5  17     2259.59     2212.14     87.93 o
   2   5  17     1810.16     1714.03     70.49 o
   3   5  17      188.42      213.72     16.94 o
   4   5  17      240.92      230.88     17.27 o
   0   6  17       71.55       72.56     12.30 o
   1   6  17      220.70      209.90     18.59 o
   2   6  17      275.11      288.57     21.52 o
   3   6  17      560.64      556.88     31.10 o
   0  -2  18      412.11      390.61     25.19 o
   1  -2  18      317.62      265.00     46.99 o
  -2  -1  18        2.13        2.15      4.34 o
  -1  -1  18      251.29      274.66     42.27 o
   0  -1  18     1059.55     1028.23     63.54 o
   1  -1  18      326.16      325.69     26.95 o
   2  -1  18      566.27      540.06     28.14 o
   3  -1  18     1275.32     1188.06    102.07 o
  -2   0  18      702.81      676.10     37.37 o
  -1   0  18     2752.69     2390.33     79.63 o
   0   0  18      964.39      989.69     44.63 o
   1   0  18       66.17       61.29      9.78 o
   2   0  18       17.93       25.73      9.51 o
   3   0  18      389.19      372.59     40.79 o
  -3   1  18      745.44      713.98     37.35 o
  -2   1  18     1364.33     1392.36     59.62 o
  -1   1  18     1278.08     1185.93     56.51 o
   0   1  18       14.87       20.01     12.10 o
   1   1  18      992.25      953.18     38.30 o
   2   1  18      629.44      610.91     34.96 o
   3   1  18     2195.15     2092.51     67.25 o
   4   1  18      506.29      445.80     21.89 o
  -3   2  18      231.41      255.06     17.13 o
  -2   2  18      488.60      454.76     21.03 o
  -1   2  18     1000.82      962.66     47.97 o
   2   2  18      557.13      476.38     42.39 o
   3   2  18      182.48      185.82     13.34 o
   4   2  18      144.24      164.86     16.21 o
  -2   3  18      203.98      228.27     21.23 o
  -1   3  18        4.52        2.32      5.90 o
   0   3  18       76.76       76.71     11.97 o
   1   3  18      500.64      453.72     27.77 o
   2   3  18      861.00      822.79     40.11 o
   3   3  18     1770.54     1789.62     86.58 o
   4   3  18     2239.73     2305.46     77.80 o
  -2   4  18      160.99      140.87     17.52 o
  -1   4  18      358.94      358.96     26.02 o
   0   4  18      869.80      821.14     42.18 o
   1   4  18     1618.45     1605.72     67.81 o
   2   4  18       12.08       15.73      6.11 o
   3   4  18        1.17       -0.25      3.75 o
   0   5  18     1281.81     1211.95     56.51 o
   1   5  18       12.56       17.19      7.01 o
   2   5  18      202.93      204.96     17.55 o
   0   0  19      565.16      604.44     40.87 o
   1   0  19      675.23      706.43     33.21 o
  -1   1  19      462.09      491.36     32.10 o
   0   1  19     1332.52     1225.10     57.69 o
   1   1  19       91.02       87.46     13.40 o
   2   1  19       45.56       39.56      8.09 o
  -1   2  19      321.33      287.79     23.06 o
   0   2  19      150.56      191.02     17.91 o
   1   2  19      862.65      829.15     41.93 o
   2   2  19      584.24      567.60     31.56 o
   3   2  19      848.25      819.64     39.68 o
  -1   3  19       40.31       35.24     10.40 o
   0   3  19     1668.34     1642.40     71.17 o
   1   3  19     1303.85     1251.91     56.80 o
   2   3  19     1192.60     1232.72     55.08 o
   1   4  19       56.78       41.82      9.29 o
 
